# Supplementary material for: An EPR model for predicting the bearing capacity of single and double-strip foundations near earth slope crests
Source: PLoS One. 2024 May 6;19(5):e0301329. doi: 10.1371/journal.pone.0301329 (PMC11073739; doi:10.1371/journal.pone.0301329)
Supplement: S1 Dataset — (XLSX) [file pone.0301329.s001.xlsx]

## Sheet: Sigle Footing
B	c	ϕ	Df/B	β	b/B	qu/γH
1	8	32	0	35	0	0.986875
1	8	32	0	35	1	1.20562
1	8	32	0	35	2	1.37375
1	8	32	0	35	3	1.52687
1	8	32	0	35	4	1.65063
1	8	32	0	35	5	1.75813
1	8	32	0	35	6	1.87875
1	8	32	0	35	7	1.94687
1	8	32	0	40	0	0.79375
1	8	32	0	40	1	0.936875
1	8	32	0	40	2	1.1525
1	8	32	0	40	3	1.265
1	8	32	0	40	4	1.40687
1	8	32	0	40	5	1.5675
1	8	32	0	40	6	1.69875
1	8	32	0	40	7	1.77687
1	8	32	0	45	0	0.600625
1	8	32	0	45	1	0.756875
1	8	32	0	45	2	0.825
1	8	32	0	45	3	1.06312
1	8	32	0	45	4	1.2125
1	8	32	0	45	5	1.35813
1	8	32	0	45	6	1.52875
1	8	32	0	45	7	1.63938
1	8	32	0	50	0	0.373125
1	8	32	0	50	1	0.475
1	8	32	0	50	2	0.590625
1	8	32	0	50	3	0.736875
1	8	32	0	50	4	0.953125
1	8	32	0	50	5	1.10312
1	8	32	0	50	6	1.2825
1	8	32	0	50	7	1.46375
1	8	32	0.5	35	0	1.155
1	8	32	0.5	35	1	1.37688
1	8	32	0.5	35	2	1.57563
1	8	32	0.5	35	3	1.74125
1	8	32	0.5	35	4	1.88125
1	8	32	0.5	35	5	2.00937
1	8	32	0.5	35	6	2.15875
1	8	32	0.5	35	7	2.24375
1	8	32	0.5	40	0	0.8825
1	8	32	0.5	40	1	1.09375
1	8	32	0.5	40	2	1.27125
1	8	32	0.5	40	3	1.46813
1	8	32	0.5	40	4	1.66438
1	8	32	0.5	40	5	1.81062
1	8	32	0.5	40	6	1.9675
1	8	32	0.5	40	7	2.08875
1	8	32	0.5	45	0	0.659375
1	8	32	0.5	45	1	0.80375
1	8	32	0.5	45	2	0.958125
1	8	32	0.5	45	3	1.155
1	8	32	0.5	45	4	1.37688
1	8	32	0.5	45	5	1.54688
1	8	32	0.5	45	6	1.69687
1	8	32	0.5	45	7	1.9225
1	8	32	0.5	50	0	0.436875
1	8	32	0.5	50	1	0.5325
1	8	32	0.5	50	2	0.646875
1	8	32	0.5	50	3	0.8225
1	8	32	0.5	50	4	1.0075
1	8	32	0.5	50	5	1.26438
1	8	32	0.5	50	6	1.47188
1	8	32	0.5	50	7	1.71375
1	8	32	1	35	0	1.31688
1	8	32	1	35	1	1.55688
1	8	32	1	35	2	1.77937
1	8	32	1	35	3	1.9825
1	8	32	1	35	4	2.155
1	8	32	1	35	5	2.275
1	8	32	1	35	6	2.42437
1	8	32	1	35	7	2.465
1	8	32	1	40	0	1.01937
1	8	32	1	40	1	1.255
1	8	32	1	40	2	1.465
1	8	32	1	40	3	1.6625
1	8	32	1	40	4	1.88125
1	8	32	1	40	5	2.02937
1	8	32	1	40	6	2.17563
1	8	32	1	40	7	2.33062
1	8	32	1	45	0	0.763125
1	8	32	1	45	1	0.900625
1	8	32	1	45	2	1.09313
1	8	32	1	45	3	1.33313
1	8	32	1	45	4	1.54937
1	8	32	1	45	5	1.7925
1	8	32	1	45	6	1.9775
1	8	32	1	45	7	2.15813
1	8	32	1	50	0	0.465
1	8	32	1	50	1	0.558125
1	8	32	1	50	2	0.72125
1	8	32	1	50	3	0.913125
1	8	32	1	50	4	1.18562
1	8	32	1	50	5	1.41687
1	8	32	1	50	6	1.6775
1	8	32	1	50	7	1.8975
1	8	36	0	35	0	1.2825
1	8	36	0	35	1	1.495
1	8	36	0	35	2	1.6875
1	8	36	0	35	3	1.90625
1	8	36	0	35	4	2.06187
1	8	36	0	35	5	2.17188
1	8	36	0	35	6	2.26625
1	8	36	0	35	7	2.33562
1	8	36	0	40	0	1.06
1	8	36	0	40	1	1.25625
1	8	36	0	40	2	1.48562
1	8	36	0	40	3	1.67875
1	8	36	0	40	4	1.86875
1	8	36	0	40	5	1.98125
1	8	36	0	40	6	2.13437
1	8	36	0	40	7	2.20375
1	8	36	0	45	0	0.8
1	8	36	0	45	1	1.06625
1	8	36	0	45	2	1.26438
1	8	36	0	45	3	1.43375
1	8	36	0	45	4	1.62187
1	8	36	0	45	5	1.79937
1	8	36	0	45	6	1.95688
1	8	36	0	45	7	2.08125
1	8	36	0	50	0	0.59375
1	8	36	0	50	1	0.7325
1	8	36	0	50	2	0.97125
1	8	36	0	50	3	1.16375
1	8	36	0	50	4	1.38437
1	8	36	0	50	5	1.555
1	8	36	0	50	6	1.71125
1	8	36	0	50	7	1.87125
1	8	36	0.5	35	0	1.44687
1	8	36	0.5	35	1	1.73125
1	8	36	0.5	35	2	1.92437
1	8	36	0.5	35	3	2.12812
1	8	36	0.5	35	4	2.36125
1	8	36	0.5	35	5	2.47313
1	8	36	0.5	35	6	2.59687
1	8	36	0.5	35	7	2.63563
1	8	36	0.5	40	0	1.16875
1	8	36	0.5	40	1	1.46937
1	8	36	0.5	40	2	1.67563
1	8	36	0.5	40	3	1.91063
1	8	36	0.5	40	4	2.13813
1	8	36	0.5	40	5	2.26125
1	8	36	0.5	40	6	2.42375
1	8	36	0.5	40	7	2.52188
1	8	36	0.5	45	0	0.884375
1	8	36	0.5	45	1	1.1425
1	8	36	0.5	45	2	1.35688
1	8	36	0.5	45	3	1.59937
1	8	36	0.5	45	4	1.825
1	8	36	0.5	45	5	2.04
1	8	36	0.5	45	6	2.2025
1	8	36	0.5	45	7	2.365
1	8	36	0.5	50	0	0.638125
1	8	36	0.5	50	1	0.873125
1	8	36	0.5	50	2	1.055
1	8	36	0.5	50	3	1.27125
1	8	36	0.5	50	4	1.51625
1	8	36	0.5	50	5	1.7925
1	8	36	0.5	50	6	1.99438
1	8	36	0.5	50	7	2.19188
1	8	36	1	35	0	1.67063
1	8	36	1	35	1	1.93437
1	8	36	1	35	2	2.20437
1	8	36	1	35	3	2.405
1	8	36	1	35	4	2.57125
1	8	36	1	35	5	2.71938
1	8	36	1	35	6	2.87375
1	8	36	1	35	7	2.93562
1	8	36	1	40	0	1.37688
1	8	36	1	40	1	1.65063
1	8	36	1	40	2	1.91125
1	8	36	1	40	3	2.1525
1	8	36	1	40	4	2.36375
1	8	36	1	40	5	2.52813
1	8	36	1	40	6	2.66688
1	8	36	1	40	7	2.79062
1	8	36	1	45	0	1.06125
1	8	36	1	45	1	1.27375
1	8	36	1	45	2	1.55875
1	8	36	1	45	3	1.81313
1	8	36	1	45	4	2.06812
1	8	36	1	45	5	2.3025
1	8	36	1	45	6	2.46437
1	8	36	1	45	7	2.64812
1	8	36	1	50	0	0.79
1	8	36	1	50	1	0.93125
1	8	36	1	50	2	1.1975
1	8	36	1	50	3	1.4275
1	8	36	1	50	4	1.70188
1	8	36	1	50	5	1.98625
1	8	36	1	50	6	2.22688
1	8	36	1	50	7	2.39812
1	8	40	0	35	0	1.6125
1	8	40	0	35	1	1.85312
1	8	40	0	35	2	2.10562
1	8	40	0	35	3	2.32437
1	8	40	0	35	4	2.4725
1	8	40	0	35	5	2.57563
1	8	40	0	35	6	2.65063
1	8	40	0	35	7	2.7125
1	8	40	0	40	0	1.35
1	8	40	0	40	1	1.61563
1	8	40	0	40	2	1.85625
1	8	40	0	40	3	2.08
1	8	40	0	40	4	2.27813
1	8	40	0	40	5	2.39812
1	8	40	0	40	6	2.53563
1	8	40	0	40	7	2.58813
1	8	40	0	45	0	1.08813
1	8	40	0	45	1	1.335
1	8	40	0	45	2	1.64438
1	8	40	0	45	3	1.84375
1	8	40	0	45	4	2.0725
1	8	40	0	45	5	2.24313
1	8	40	0	45	6	2.37188
1	8	40	0	45	7	2.485
1	8	40	0	50	0	0.840625
1	8	40	0	50	1	1.11187
1	8	40	0	50	2	1.36875
1	8	40	0	50	3	1.60375
1	8	40	0	50	4	1.81812
1	8	40	0	50	5	2.02937
1	8	40	0	50	6	2.155
1	8	40	0	50	7	2.30563
1	8	40	0.5	35	0	1.84875
1	8	40	0.5	35	1	2.13563
1	8	40	0.5	35	2	2.39875
1	8	40	0.5	35	3	2.615
1	8	40	0.5	35	4	2.80563
1	8	40	0.5	35	5	2.9125
1	8	40	0.5	35	6	3.01625
1	8	40	0.5	35	7	3.07313
1	8	40	0.5	40	0	1.52875
1	8	40	0.5	40	1	1.85375
1	8	40	0.5	40	2	2.12437
1	8	40	0.5	40	3	2.34
1	8	40	0.5	40	4	2.58625
1	8	40	0.5	40	5	2.73813
1	8	40	0.5	40	6	2.8675
1	8	40	0.5	40	7	2.96875
1	8	40	0.5	45	0	1.22625
1	8	40	0.5	45	1	1.55375
1	8	40	0.5	45	2	1.81563
1	8	40	0.5	45	3	2.06
1	8	40	0.5	45	4	2.28375
1	8	40	0.5	45	5	2.53375
1	8	40	0.5	45	6	2.67937
1	8	40	0.5	45	7	2.8325
1	8	40	0.5	50	0	0.9225
1	8	40	0.5	50	1	1.22625
1	8	40	0.5	50	2	1.47688
1	8	40	0.5	50	3	1.77063
1	8	40	0.5	50	4	2.01687
1	8	40	0.5	50	5	2.28188
1	8	40	0.5	50	6	2.48625
1	8	40	0.5	50	7	2.65437
1	8	40	1	35	0	2.08
1	8	40	1	35	1	2.39562
1	8	40	1	35	2	2.68063
1	8	40	1	35	3	2.88563
1	8	40	1	35	4	3.06562
1	8	40	1	35	5	3.18375
1	8	40	1	35	6	3.31562
1	8	40	1	35	7	3.34813
1	8	40	1	40	0	1.77687
1	8	40	1	40	1	2.08062
1	8	40	1	40	2	2.33625
1	8	40	1	40	3	2.57313
1	8	40	1	40	4	2.82187
1	8	40	1	40	5	2.99
1	8	40	1	40	6	3.11625
1	8	40	1	40	7	3.2225
1	8	40	1	45	0	1.41063
1	8	40	1	45	1	1.70375
1	8	40	1	45	2	2.02375
1	8	40	1	45	3	2.30875
1	8	40	1	45	4	2.5075
1	8	40	1	45	5	2.77062
1	8	40	1	45	6	2.935
1	8	40	1	45	7	3.0875
1	8	40	1	50	0	1.09125
1	8	40	1	50	1	1.37375
1	8	40	1	50	2	1.68437
1	8	40	1	50	3	1.96125
1	8	40	1	50	4	2.28625
1	8	40	1	50	5	2.52438
1	8	40	1	50	6	2.72313
1	8	40	1	50	7	2.89562
1	15	32	0	35	0	1.42312
1	15	32	0	35	1	1.6375
1	15	32	0	35	2	1.80688
1	15	32	0	35	3	1.94312
1	15	32	0	35	4	2.04625
1	15	32	0	35	5	2.16875
1	15	32	0	35	6	2.25063
1	15	32	0	35	7	2.33062
1	15	32	0	40	0	1.24
1	15	32	0	40	1	1.47875
1	15	32	0	40	2	1.63
1	15	32	0	40	3	1.77437
1	15	32	0	40	4	1.92375
1	15	32	0	40	5	2.01438
1	15	32	0	40	6	2.13
1	15	32	0	40	7	2.14438
1	15	32	0	45	0	1.06375
1	15	32	0	45	1	1.28
1	15	32	0	45	2	1.45125
1	15	32	0	45	3	1.61062
1	15	32	0	45	4	1.76625
1	15	32	0	45	5	1.89062
1	15	32	0	45	6	2.0025
1	15	32	0	45	7	2.065
1	15	32	0	50	0	0.8325
1	15	32	0	50	1	1.075
1	15	32	0	50	2	1.2425
1	15	32	0	50	3	1.40063
1	15	32	0	50	4	1.5625
1	15	32	0	50	5	1.67875
1	15	32	0	50	6	1.79625
1	15	32	0	50	7	1.915
1	15	32	0.5	35	0	1.62938
1	15	32	0.5	35	1	1.87125
1	15	32	0.5	35	2	2.03687
1	15	32	0.5	35	3	2.17
1	15	32	0.5	35	4	2.37062
1	15	32	0.5	35	5	2.41875
1	15	32	0.5	35	6	2.56625
1	15	32	0.5	35	7	2.62688
1	15	32	0.5	40	0	1.405
1	15	32	0.5	40	1	1.6575
1	15	32	0.5	40	2	1.825
1	15	32	0.5	40	3	1.9875
1	15	32	0.5	40	4	2.16312
1	15	32	0.5	40	5	2.2725
1	15	32	0.5	40	6	2.39875
1	15	32	0.5	40	7	2.46563
1	15	32	0.5	45	0	1.19125
1	15	32	0.5	45	1	1.41375
1	15	32	0.5	45	2	1.62
1	15	32	0.5	45	3	1.79062
1	15	32	0.5	45	4	1.94
1	15	32	0.5	45	5	2.10562
1	15	32	0.5	45	6	2.2325
1	15	32	0.5	45	7	2.365
1	15	32	0.5	50	0	0.983125
1	15	32	0.5	50	1	1.1675
1	15	32	0.5	50	2	1.32688
1	15	32	0.5	50	3	1.54625
1	15	32	0.5	50	4	1.72688
1	15	32	0.5	50	5	1.89563
1	15	32	0.5	50	6	2.05563
1	15	32	0.5	50	7	2.22
1	15	32	1	35	0	1.8175
1	15	32	1	35	1	2.0425
1	15	32	1	35	2	2.25687
1	15	32	1	35	3	2.41562
1	15	32	1	35	4	2.55313
1	15	32	1	35	5	2.67
1	15	32	1	35	6	2.80563
1	15	32	1	35	7	2.85
1	15	32	1	40	0	1.545
1	15	32	1	40	1	1.79125
1	15	32	1	40	2	2.00312
1	15	32	1	40	3	2.1825
1	15	32	1	40	4	2.29
1	15	32	1	40	5	2.50438
1	15	32	1	40	6	2.6175
1	15	32	1	40	7	2.67
1	15	32	1	45	0	1.305
1	15	32	1	45	1	1.5075
1	15	32	1	45	2	1.745
1	15	32	1	45	3	1.94937
1	15	32	1	45	4	2.1225
1	15	32	1	45	5	2.32063
1	15	32	1	45	6	2.44687
1	15	32	1	45	7	2.59625
1	15	32	1	50	0	1.0875
1	15	32	1	50	1	1.23562
1	15	32	1	50	2	1.46313
1	15	32	1	50	3	1.66562
1	15	32	1	50	4	1.865
1	15	32	1	50	5	2.06313
1	15	32	1	50	6	2.24375
1	15	32	1	50	7	2.42063
1	15	36	0	35	0	1.75937
1	15	36	0	35	1	1.97875
1	15	36	0	35	2	2.12
1	15	36	0	35	3	2.31
1	15	36	0	35	4	2.48687
1	15	36	0	35	5	2.57375
1	15	36	0	35	6	2.64562
1	15	36	0	35	7	2.71062
1	15	36	0	40	0	1.49375
1	15	36	0	40	1	1.76938
1	15	36	0	40	2	1.95688
1	15	36	0	40	3	2.13625
1	15	36	0	40	4	2.30313
1	15	36	0	40	5	2.38563
1	15	36	0	40	6	2.49313
1	15	36	0	40	7	2.56438
1	15	36	0	45	0	1.28938
1	15	36	0	45	1	1.57125
1	15	36	0	45	2	1.77375
1	15	36	0	45	3	1.96125
1	15	36	0	45	4	2.1225
1	15	36	0	45	5	2.2725
1	15	36	0	45	6	2.43188
1	15	36	0	45	7	2.5175
1	15	36	0	50	0	1.035
1	15	36	0	50	1	1.31875
1	15	36	0	50	2	1.52063
1	15	36	0	50	3	1.72875
1	15	36	0	50	4	1.86875
1	15	36	0	50	5	2.05375
1	15	36	0	50	6	2.15813
1	15	36	0	50	7	2.31812
1	15	36	0.5	35	0	1.9475
1	15	36	0.5	35	1	2.20312
1	15	36	0.5	35	2	2.44375
1	15	36	0.5	35	3	2.58688
1	15	36	0.5	35	4	2.76375
1	15	36	0.5	35	5	2.85125
1	15	36	0.5	35	6	2.97938
1	15	36	0.5	35	7	3.05875
1	15	36	0.5	40	0	1.68813
1	15	36	0.5	40	1	1.97688
1	15	36	0.5	40	2	2.20562
1	15	36	0.5	40	3	2.4075
1	15	36	0.5	40	4	2.5675
1	15	36	0.5	40	5	2.70562
1	15	36	0.5	40	6	2.855
1	15	36	0.5	40	7	2.91938
1	15	36	0.5	45	0	1.42437
1	15	36	0.5	45	1	1.74
1	15	36	0.5	45	2	1.93437
1	15	36	0.5	45	3	2.15
1	15	36	0.5	45	4	2.35375
1	15	36	0.5	45	5	2.54625
1	15	36	0.5	45	6	2.67937
1	15	36	0.5	45	7	2.81937
1	15	36	0.5	50	0	1.1925
1	15	36	0.5	50	1	1.44625
1	15	36	0.5	50	2	1.67813
1	15	36	0.5	50	3	1.92375
1	15	36	0.5	50	4	2.13187
1	15	36	0.5	50	5	2.31875
1	15	36	0.5	50	6	2.49375
1	15	36	0.5	50	7	2.65437
1	15	36	1	35	0	2.16625
1	15	36	1	35	1	2.40375
1	15	36	1	35	2	2.68063
1	15	36	1	35	3	2.84625
1	15	36	1	35	4	3.00125
1	15	36	1	35	5	3.10312
1	15	36	1	35	6	3.22625
1	15	36	1	35	7	3.28437
1	15	36	1	40	0	1.88313
1	15	36	1	40	1	2.16
1	15	36	1	40	2	2.41875
1	15	36	1	40	3	2.62
1	15	36	1	40	4	2.80187
1	15	36	1	40	5	2.945
1	15	36	1	40	6	3.04688
1	15	36	1	40	7	3.18562
1	15	36	1	45	0	1.60625
1	15	36	1	45	1	1.88813
1	15	36	1	45	2	2.105
1	15	36	1	45	3	2.37875
1	15	36	1	45	4	2.58813
1	15	36	1	45	5	2.76625
1	15	36	1	45	6	2.89812
1	15	36	1	45	7	3.04812
1	15	36	1	50	0	1.34125
1	15	36	1	50	1	1.55625
1	15	36	1	50	2	1.85312
1	15	36	1	50	3	2.08188
1	15	36	1	50	4	2.31375
1	15	36	1	50	5	2.50375
1	15	36	1	50	6	2.71
1	15	36	1	50	7	2.86
1	15	40	0	35	0	2.10438
1	15	40	0	35	1	2.325
1	15	40	0	35	2	2.52125
1	15	40	0	35	3	2.7125
1	15	40	0	35	4	2.85188
1	15	40	0	35	5	2.9525
1	15	40	0	35	6	3.01313
1	15	40	0	35	7	3.08375
1	15	40	0	40	0	1.84875
1	15	40	0	40	1	2.10875
1	15	40	0	40	2	2.34312
1	15	40	0	40	3	2.53625
1	15	40	0	40	4	2.69563
1	15	40	0	40	5	2.78875
1	15	40	0	40	6	2.92312
1	15	40	0	40	7	2.96
1	15	40	0	45	0	1.58062
1	15	40	0	45	1	1.895
1	15	40	0	45	2	2.1425
1	15	40	0	45	3	2.36
1	15	40	0	45	4	2.53875
1	15	40	0	45	5	2.66938
1	15	40	0	45	6	2.77687
1	15	40	0	45	7	2.86563
1	15	40	0	50	0	1.3775
1	15	40	0	50	1	1.66187
1	15	40	0	50	2	1.90187
1	15	40	0	50	3	2.11687
1	15	40	0	50	4	2.31062
1	15	40	0	50	5	2.48
1	15	40	0	50	6	2.59
1	15	40	0	50	7	2.70938
1	15	40	0.5	35	0	2.37688
1	15	40	0.5	35	1	2.66187
1	15	40	0.5	35	2	2.86125
1	15	40	0.5	35	3	3.03563
1	15	40	0.5	35	4	3.20562
1	15	40	0.5	35	5	3.29875
1	15	40	0.5	35	6	3.395
1	15	40	0.5	35	7	3.44
1	15	40	0.5	40	0	2.11313
1	15	40	0.5	40	1	2.39
1	15	40	0.5	40	2	2.63813
1	15	40	0.5	40	3	2.83
1	15	40	0.5	40	4	3.02625
1	15	40	0.5	40	5	3.145
1	15	40	0.5	40	6	3.26437
1	15	40	0.5	40	7	3.36313
1	15	40	0.5	45	0	1.81812
1	15	40	0.5	45	1	2.12125
1	15	40	0.5	45	2	2.37125
1	15	40	0.5	45	3	2.5875
1	15	40	0.5	45	4	2.78188
1	15	40	0.5	45	5	2.97562
1	15	40	0.5	45	6	3.105
1	15	40	0.5	45	7	3.23937
1	15	40	0.5	50	0	1.50375
1	15	40	0.5	50	1	1.82937
1	15	40	0.5	50	2	2.11187
1	15	40	0.5	50	3	2.365
1	15	40	0.5	50	4	2.60875
1	15	40	0.5	50	5	2.785
1	15	40	0.5	50	6	2.94
1	15	40	0.5	50	7	3.08375
1	15	40	1	35	0	2.63813
1	15	40	1	35	1	2.86375
1	15	40	1	35	2	3.09125
1	15	40	1	35	3	3.26437
1	15	40	1	35	4	3.43125
1	15	40	1	35	5	3.52563
1	15	40	1	35	6	3.64875
1	15	40	1	35	7	3.6925
1	15	40	1	40	0	2.33375
1	15	40	1	40	1	2.625
1	15	40	1	40	2	2.85062
1	15	40	1	40	3	3.05
1	15	40	1	40	4	3.23188
1	15	40	1	40	5	3.37875
1	15	40	1	40	6	3.48813
1	15	40	1	40	7	3.55688
1	15	40	1	45	0	1.99562
1	15	40	1	45	1	2.32125
1	15	40	1	45	2	2.585
1	15	40	1	45	3	2.80688
1	15	40	1	45	4	3.02687
1	15	40	1	45	5	3.20438
1	15	40	1	45	6	3.33125
1	15	40	1	45	7	3.47062
1	15	40	1	50	0	1.68
1	15	40	1	50	1	1.98938
1	15	40	1	50	2	2.28812
1	15	40	1	50	3	2.5625
1	15	40	1	50	4	2.78437
1	15	40	1	50	5	2.98625
1	15	40	1	50	6	3.1675
1	15	40	1	50	7	3.31562
1	20	32	0	35	0	1.71812
1	20	32	0	35	1	1.91
1	20	32	0	35	2	2.04937
1	20	32	0	35	3	2.17937
1	20	32	0	35	4	2.28563
1	20	32	0	35	5	2.41312
1	20	32	0	35	6	2.46687
1	20	32	0	35	7	2.52875
1	20	32	0	40	0	1.5025
1	20	32	0	40	1	1.74687
1	20	32	0	40	2	1.89875
1	20	32	0	40	3	2.05688
1	20	32	0	40	4	2.18813
1	20	32	0	40	5	2.28062
1	20	32	0	40	6	2.37812
1	20	32	0	40	7	2.40688
1	20	32	0	45	0	1.31875
1	20	32	0	45	1	1.56875
1	20	32	0	45	2	1.72188
1	20	32	0	45	3	1.89812
1	20	32	0	45	4	2.05625
1	20	32	0	45	5	2.15187
1	20	32	0	45	6	2.26063
1	20	32	0	45	7	2.32875
1	20	32	0	50	0	1.14
1	20	32	0	50	1	1.36813
1	20	32	0	50	2	1.55812
1	20	32	0	50	3	1.72812
1	20	32	0	50	4	1.85875
1	20	32	0	50	5	1.98875
1	20	32	0	50	6	2.09937
1	20	32	0	50	7	2.20437
1	20	32	0.5	35	0	1.885
1	20	32	0.5	35	1	2.11
1	20	32	0.5	35	2	2.2625
1	20	32	0.5	35	3	2.3775
1	20	32	0.5	35	4	2.57125
1	20	32	0.5	35	5	2.67188
1	20	32	0.5	35	6	2.75
1	20	32	0.5	35	7	2.82812
1	20	32	0.5	40	0	1.70188
1	20	32	0.5	40	1	1.94
1	20	32	0.5	40	2	2.09813
1	20	32	0.5	40	3	2.29
1	20	32	0.5	40	4	2.4425
1	20	32	0.5	40	5	2.53062
1	20	32	0.5	40	6	2.64438
1	20	32	0.5	40	7	2.74063
1	20	32	0.5	45	0	1.47
1	20	32	0.5	45	1	1.71187
1	20	32	0.5	45	2	1.90187
1	20	32	0.5	45	3	2.08375
1	20	32	0.5	45	4	2.27937
1	20	32	0.5	45	5	2.39875
1	20	32	0.5	45	6	2.51812
1	20	32	0.5	45	7	2.6325
1	20	32	0.5	50	0	1.27375
1	20	32	0.5	50	1	1.49375
1	20	32	0.5	50	2	1.67
1	20	32	0.5	50	3	1.87938
1	20	32	0.5	50	4	2.07937
1	20	32	0.5	50	5	2.23562
1	20	32	0.5	50	6	2.35125
1	20	32	0.5	50	7	2.49438
1	20	32	1	35	0	2.10125
1	20	32	1	35	1	2.33625
1	20	32	1	35	2	2.51
1	20	32	1	35	3	2.62688
1	20	32	1	35	4	2.78437
1	20	32	1	35	5	2.905
1	20	32	1	35	6	3.01125
1	20	32	1	35	7	3.04812
1	20	32	1	40	0	1.84375
1	20	32	1	40	1	2.1175
1	20	32	1	40	2	2.28188
1	20	32	1	40	3	2.44125
1	20	32	1	40	4	2.6575
1	20	32	1	40	5	2.7475
1	20	32	1	40	6	2.85062
1	20	32	1	40	7	2.965
1	20	32	1	45	0	1.58937
1	20	32	1	45	1	1.82
1	20	32	1	45	2	2.0725
1	20	32	1	45	3	2.23937
1	20	32	1	45	4	2.42437
1	20	32	1	45	5	2.5925
1	20	32	1	45	6	2.69875
1	20	32	1	45	7	2.815
1	20	32	1	50	0	1.3975
1	20	32	1	50	1	1.58625
1	20	32	1	50	2	1.795
1	20	32	1	50	3	2.01562
1	20	32	1	50	4	2.19563
1	20	32	1	50	5	2.36313
1	20	32	1	50	6	2.55938
1	20	32	1	50	7	2.7
1	20	36	0	35	0	1.93875
1	20	36	0	35	1	2.25438
1	20	36	0	35	2	2.37938
1	20	36	0	35	3	2.56812
1	20	36	0	35	4	2.71062
1	20	36	0	35	5	2.80688
1	20	36	0	35	6	2.87875
1	20	36	0	35	7	2.95125
1	20	36	0	40	0	1.79125
1	20	36	0	40	1	2.045
1	20	36	0	40	2	2.225
1	20	36	0	40	3	2.39562
1	20	36	0	40	4	2.54812
1	20	36	0	40	5	2.63938
1	20	36	0	40	6	2.78313
1	20	36	0	40	7	2.81062
1	20	36	0	45	0	1.55875
1	20	36	0	45	1	1.8575
1	20	36	0	45	2	2.05875
1	20	36	0	45	3	2.21313
1	20	36	0	45	4	2.37563
1	20	36	0	45	5	2.53313
1	20	36	0	45	6	2.60688
1	20	36	0	45	7	2.68875
1	20	36	0	50	0	1.3525
1	20	36	0	50	1	1.63313
1	20	36	0	50	2	1.83687
1	20	36	0	50	3	2.03625
1	20	36	0	50	4	2.18875
1	20	36	0	50	5	2.30688
1	20	36	0	50	6	2.44312
1	20	36	0	50	7	2.56187
1	20	36	0.5	35	0	2.2325
1	20	36	0.5	35	1	2.47562
1	20	36	0.5	35	2	2.72313
1	20	36	0.5	35	3	2.85438
1	20	36	0.5	35	4	3.02438
1	20	36	0.5	35	5	3.10625
1	20	36	0.5	35	6	3.21625
1	20	36	0.5	35	7	3.25937
1	20	36	0.5	40	0	1.965
1	20	36	0.5	40	1	2.25438
1	20	36	0.5	40	2	2.455
1	20	36	0.5	40	3	2.65625
1	20	36	0.5	40	4	2.885
1	20	36	0.5	40	5	2.9775
1	20	36	0.5	40	6	3.10312
1	20	36	0.5	40	7	3.1675
1	20	36	0.5	45	0	1.75375
1	20	36	0.5	45	1	2.01562
1	20	36	0.5	45	2	2.23687
1	20	36	0.5	45	3	2.47313
1	20	36	0.5	45	4	2.67687
1	20	36	0.5	45	5	2.79438
1	20	36	0.5	45	6	2.91063
1	20	36	0.5	45	7	3.06812
1	20	36	0.5	50	0	1.49063
1	20	36	0.5	50	1	1.77
1	20	36	0.5	50	2	2.00188
1	20	36	0.5	50	3	2.24
1	20	36	0.5	50	4	2.47
1	20	36	0.5	50	5	2.61625
1	20	36	0.5	50	6	2.79375
1	20	36	0.5	50	7	2.91375
1	20	36	1	35	0	2.44813
1	20	36	1	35	1	2.66875
1	20	36	1	35	2	2.91438
1	20	36	1	35	3	3.03687
1	20	36	1	35	4	3.19937
1	20	36	1	35	5	3.33438
1	20	36	1	35	6	3.44
1	20	36	1	35	7	3.495
1	20	36	1	40	0	2.18
1	20	36	1	40	1	2.44563
1	20	36	1	40	2	2.69
1	20	36	1	40	3	2.84813
1	20	36	1	40	4	3.03313
1	20	36	1	40	5	3.14688
1	20	36	1	40	6	3.27687
1	20	36	1	40	7	3.39062
1	20	36	1	45	0	1.89625
1	20	36	1	45	1	2.17437
1	20	36	1	45	2	2.43438
1	20	36	1	45	3	2.65125
1	20	36	1	45	4	2.85
1	20	36	1	45	5	3.01187
1	20	36	1	45	6	3.12188
1	20	36	1	45	7	3.26437
1	20	36	1	50	0	1.65688
1	20	36	1	50	1	1.89375
1	20	36	1	50	2	2.15625
1	20	36	1	50	3	2.37938
1	20	36	1	50	4	2.58937
1	20	36	1	50	5	2.7875
1	20	36	1	50	6	2.99
1	20	36	1	50	7	3.09813
1	20	40	0	35	0	2.37125
1	20	40	0	35	1	2.58312
1	20	40	0	35	2	2.76187
1	20	40	0	35	3	2.94437
1	20	40	0	35	4	3.08062
1	20	40	0	35	5	3.1775
1	20	40	0	35	6	3.23188
1	20	40	0	35	7	3.30812
1	20	40	0	40	0	2.125
1	20	40	0	40	1	2.39
1	20	40	0	40	2	2.60188
1	20	40	0	40	3	2.7875
1	20	40	0	40	4	2.93625
1	20	40	0	40	5	3.0225
1	20	40	0	40	6	3.12875
1	20	40	0	40	7	3.18125
1	20	40	0	45	0	1.90875
1	20	40	0	45	1	2.20625
1	20	40	0	45	2	2.4675
1	20	40	0	45	3	2.63437
1	20	40	0	45	4	2.795
1	20	40	0	45	5	2.9175
1	20	40	0	45	6	3.01
1	20	40	0	45	7	3.09563
1	20	40	0	50	0	1.65875
1	20	40	0	50	1	1.96313
1	20	40	0	50	2	2.2225
1	20	40	0	50	3	2.44563
1	20	40	0	50	4	2.59438
1	20	40	0	50	5	2.73562
1	20	40	0	50	6	2.83
1	20	40	0	50	7	2.9575
1	20	40	0.5	35	0	2.6825
1	20	40	0.5	35	1	2.94125
1	20	40	0.5	35	2	3.12437
1	20	40	0.5	35	3	3.28625
1	20	40	0.5	35	4	3.44125
1	20	40	0.5	35	5	3.52938
1	20	40	0.5	35	6	3.6375
1	20	40	0.5	35	7	3.67813
1	20	40	0.5	40	0	2.42125
1	20	40	0.5	40	1	2.70812
1	20	40	0.5	40	2	2.91812
1	20	40	0.5	40	3	3.09563
1	20	40	0.5	40	4	3.28125
1	20	40	0.5	40	5	3.39375
1	20	40	0.5	40	6	3.50937
1	20	40	0.5	40	7	3.6
1	20	40	0.5	45	0	2.145
1	20	40	0.5	45	1	2.4375
1	20	40	0.5	45	2	2.70875
1	20	40	0.5	45	3	2.91
1	20	40	0.5	45	4	3.0875
1	20	40	0.5	45	5	3.235
1	20	40	0.5	45	6	3.35875
1	20	40	0.5	45	7	3.49
1	20	40	0.5	50	0	1.85688
1	20	40	0.5	50	1	2.18813
1	20	40	0.5	50	2	2.43875
1	20	40	0.5	50	3	2.69312
1	20	40	0.5	50	4	2.91938
1	20	40	0.5	50	5	3.06812
1	20	40	0.5	50	6	3.19875
1	20	40	0.5	50	7	3.33688
1	20	40	1	35	0	2.9175
1	20	40	1	35	1	3.12563
1	20	40	1	35	2	3.3375
1	20	40	1	35	3	3.49313
1	20	40	1	35	4	3.64375
1	20	40	1	35	5	3.72625
1	20	40	1	35	6	3.85875
1	20	40	1	35	7	3.89375
1	20	40	1	40	0	2.64062
1	20	40	1	40	1	2.9125
1	20	40	1	40	2	3.12
1	20	40	1	40	3	3.29813
1	20	40	1	40	4	3.46812
1	20	40	1	40	5	3.6
1	20	40	1	40	6	3.7025
1	20	40	1	40	7	3.77313
1	20	40	1	45	0	2.33937
1	20	40	1	45	1	2.63875
1	20	40	1	45	2	2.90937
1	20	40	1	45	3	3.0875
1	20	40	1	45	4	3.27687
1	20	40	1	45	5	3.44
1	20	40	1	45	6	3.56187
1	20	40	1	45	7	3.6775
1	20	40	1	50	0	2.0325
1	20	40	1	50	1	2.34312
1	20	40	1	50	2	2.64688
1	20	40	1	50	3	2.87188
1	20	40	1	50	4	3.06125
1	20	40	1	50	5	3.21625
1	20	40	1	50	6	3.41562
1	20	40	1	50	7	3.56
2	8	32	0	35	0	1.05
2	8	32	0	35	1	1.49438
2	8	32	0	35	2	1.88375
2	8	32	0	35	3	2.16063
2	8	32	0	35	4	2.35375
2	8	32	0	35	5	2.5175
2	8	32	0	35	6	2.61437
2	8	32	0	35	7	2.69813
2	8	32	0	40	0	0.779375
2	8	32	0	40	1	1.17
2	8	32	0	40	2	1.58625
2	8	32	0	40	3	1.9325
2	8	32	0	40	4	2.235
2	8	32	0	40	5	2.39562
2	8	32	0	40	6	2.53687
2	8	32	0	40	7	2.6525
2	8	32	0	45	0	0.55625
2	8	32	0	45	1	0.869375
2	8	32	0	45	2	1.25062
2	8	32	0	45	3	1.63687
2	8	32	0	45	4	2.02875
2	8	32	0	45	5	2.28188
2	8	32	0	45	6	2.495
2	8	32	0	45	7	2.56625
2	8	32	0	50	0	0.340625
2	8	32	0	50	1	0.5175
2	8	32	0	50	2	0.939375
2	8	32	0	50	3	1.35125
2	8	32	0	50	4	1.7825
2	8	32	0	50	5	2.15375
2	8	32	0	50	6	2.38437
2	8	32	0	50	7	2.53687
2	8	32	0.5	35	0	1.3675
2	8	32	0.5	35	1	1.89812
2	8	32	0.5	35	2	2.33937
2	8	32	0.5	35	3	2.685
2	8	32	0.5	35	4	2.96313
2	8	32	0.5	35	5	3.14062
2	8	32	0.5	35	6	3.29062
2	8	32	0.5	35	7	3.37875
2	8	32	0.5	40	0	1.02438
2	8	32	0.5	40	1	1.48938
2	8	32	0.5	40	2	1.9925
2	8	32	0.5	40	3	2.4475
2	8	32	0.5	40	4	2.75687
2	8	32	0.5	40	5	3.04188
2	8	32	0.5	40	6	3.20438
2	8	32	0.5	40	7	3.315
2	8	32	0.5	45	0	0.69125
2	8	32	0.5	45	1	1.12312
2	8	32	0.5	45	2	1.6525
2	8	32	0.5	45	3	2.1275
2	8	32	0.5	45	4	2.53437
2	8	32	0.5	45	5	2.85125
2	8	32	0.5	45	6	3.08875
2	8	32	0.5	45	7	3.24063
2	8	32	0.5	50	0	0.285
2	8	32	0.5	50	1	0.6875
2	8	32	0.5	50	2	1.16
2	8	32	0.5	50	3	1.80125
2	8	32	0.5	50	4	2.27937
2	8	32	0.5	50	5	2.6775
2	8	32	0.5	50	6	2.98438
2	8	32	0.5	50	7	3.17563
2	8	32	1	35	0	1.8475
2	8	32	1	35	1	2.43
2	8	32	1	35	2	2.905
2	8	32	1	35	3	3.32625
2	8	32	1	35	4	3.61437
2	8	32	1	35	5	3.81688
2	8	32	1	35	6	3.96313
2	8	32	1	35	7	4.05812
2	8	32	1	40	0	1.39688
2	8	32	1	40	1	1.9775
2	8	32	1	40	2	2.55812
2	8	32	1	40	3	3.03563
2	8	32	1	40	4	3.39938
2	8	32	1	40	5	3.68
2	8	32	1	40	6	3.85625
2	8	32	1	40	7	3.9925
2	8	32	1	45	0	0.941875
2	8	32	1	45	1	1.48625
2	8	32	1	45	2	2.1775
2	8	32	1	45	3	2.71625
2	8	32	1	45	4	3.21688
2	8	32	1	45	5	3.5875
2	8	32	1	45	6	3.7575
2	8	32	1	45	7	3.88375
2	8	32	1	50	0	0.4525
2	8	32	1	50	1	0.93375
2	8	32	1	50	2	1.725
2	8	32	1	50	3	2.42
2	8	32	1	50	4	2.92375
2	8	32	1	50	5	3.38563
2	8	32	1	50	6	3.62812
2	8	32	1	50	7	3.84188
2	8	36	0	35	0	1.39875
2	8	36	0	35	1	2.00937
2	8	36	0	35	2	2.38
2	8	36	0	35	3	2.69937
2	8	36	0	35	4	2.91
2	8	36	0	35	5	3.0825
2	8	36	0	35	6	3.16125
2	8	36	0	35	7	3.24625
2	8	36	0	40	0	1.08688
2	8	36	0	40	1	1.61625
2	8	36	0	40	2	2.1
2	8	36	0	40	3	2.48062
2	8	36	0	40	4	2.79625
2	8	36	0	40	5	2.96875
2	8	36	0	40	6	3.09
2	8	36	0	40	7	3.19062
2	8	36	0	45	0	0.813125
2	8	36	0	45	1	1.33187
2	8	36	0	45	2	1.83125
2	8	36	0	45	3	2.22313
2	8	36	0	45	4	2.60875
2	8	36	0	45	5	2.87625
2	8	36	0	45	6	3.04937
2	8	36	0	45	7	3.13313
2	8	36	0	50	0	0.560625
2	8	36	0	50	1	0.96375
2	8	36	0	50	2	1.5025
2	8	36	0	50	3	1.99562
2	8	36	0	50	4	2.425
2	8	36	0	50	5	2.75687
2	8	36	0	50	6	2.95312
2	8	36	0	50	7	3.07875
2	8	36	0.5	35	0	1.83125
2	8	36	0.5	35	1	2.44875
2	8	36	0.5	35	2	2.92312
2	8	36	0.5	35	3	3.28312
2	8	36	0.5	35	4	3.57938
2	8	36	0.5	35	5	3.74313
2	8	36	0.5	35	6	3.87563
2	8	36	0.5	35	7	3.95438
2	8	36	0.5	40	0	1.44875
2	8	36	0.5	40	1	2.04625
2	8	36	0.5	40	2	2.615
2	8	36	0.5	40	3	3.06625
2	8	36	0.5	40	4	3.38187
2	8	36	0.5	40	5	3.63437
2	8	36	0.5	40	6	3.79875
2	8	36	0.5	40	7	3.88187
2	8	36	0.5	45	0	1.05375
2	8	36	0.5	45	1	1.6575
2	8	36	0.5	45	2	2.29812
2	8	36	0.5	45	3	2.76
2	8	36	0.5	45	4	3.1875
2	8	36	0.5	45	5	3.4825
2	8	36	0.5	45	6	3.68937
2	8	36	0.5	45	7	3.8225
2	8	36	0.5	50	0	0.709375
2	8	36	0.5	50	1	1.23562
2	8	36	0.5	50	2	1.88625
2	8	36	0.5	50	3	2.48625
2	8	36	0.5	50	4	2.94875
2	8	36	0.5	50	5	3.33125
2	8	36	0.5	50	6	3.60625
2	8	36	0.5	50	7	3.76562
2	8	36	1	35	0	2.39187
2	8	36	1	35	1	3.05063
2	8	36	1	35	2	3.54312
2	8	36	1	35	3	3.95875
2	8	36	1	35	4	4.25625
2	8	36	1	35	5	4.4325
2	8	36	1	35	6	4.57938
2	8	36	1	35	7	4.64813
2	8	36	1	40	0	1.90437
2	8	36	1	40	1	2.61187
2	8	36	1	40	2	3.21063
2	8	36	1	40	3	3.67687
2	8	36	1	40	4	4.0525
2	8	36	1	40	5	4.28937
2	8	36	1	40	6	4.46312
2	8	36	1	40	7	4.5825
2	8	36	1	45	0	1.45188
2	8	36	1	45	1	2.21062
2	8	36	1	45	2	2.8825
2	8	36	1	45	3	3.40187
2	8	36	1	45	4	3.88375
2	8	36	1	45	5	4.22562
2	8	36	1	45	6	4.37312
2	8	36	1	45	7	4.5175
2	8	36	1	50	0	1.02438
2	8	36	1	50	1	1.62187
2	8	36	1	50	2	2.53375
2	8	36	1	50	3	3.17625
2	8	36	1	50	4	3.62125
2	8	36	1	50	5	4.055
2	8	36	1	50	6	4.26938
2	8	36	1	50	7	4.45375
2	8	40	0	35	0	1.8425
2	8	40	0	35	1	2.46375
2	8	40	0	35	2	2.935
2	8	40	0	35	3	3.27875
2	8	40	0	35	4	3.47687
2	8	40	0	35	5	3.67188
2	8	40	0	35	6	3.68063
2	8	40	0	35	7	3.74688
2	8	40	0	40	0	1.48625
2	8	40	0	40	1	2.14125
2	8	40	0	40	2	2.66125
2	8	40	0	40	3	3.0675
2	8	40	0	40	4	3.36688
2	8	40	0	40	5	3.5325
2	8	40	0	40	6	3.6
2	8	40	0	40	7	3.69188
2	8	40	0	45	0	1.15938
2	8	40	0	45	1	1.81438
2	8	40	0	45	2	2.3975
2	8	40	0	45	3	2.82812
2	8	40	0	45	4	3.20187
2	8	40	0	45	5	3.4525
2	8	40	0	45	6	3.59
2	8	40	0	45	7	3.625
2	8	40	0	50	0	0.86125
2	8	40	0	50	1	1.43875
2	8	40	0	50	2	2.09312
2	8	40	0	50	3	2.6025
2	8	40	0	50	4	3.01562
2	8	40	0	50	5	3.33125
2	8	40	0	50	6	3.51187
2	8	40	0	50	7	3.625
2	8	40	0.5	35	0	2.395
2	8	40	0.5	35	1	3.05812
2	8	40	0.5	35	2	3.57
2	8	40	0.5	35	3	3.92875
2	8	40	0.5	35	4	4.17125
2	8	40	0.5	35	5	4.3025
2	8	40	0.5	35	6	4.40937
2	8	40	0.5	35	7	4.4875
2	8	40	0.5	40	0	1.94188
2	8	40	0.5	40	1	2.63187
2	8	40	0.5	40	2	3.19937
2	8	40	0.5	40	3	3.67687
2	8	40	0.5	40	4	3.96875
2	8	40	0.5	40	5	4.22375
2	8	40	0.5	40	6	4.33062
2	8	40	0.5	40	7	4.40688
2	8	40	0.5	45	0	1.5225
2	8	40	0.5	45	1	2.23375
2	8	40	0.5	45	2	2.925
2	8	40	0.5	45	3	3.39813
2	8	40	0.5	45	4	3.80938
2	8	40	0.5	45	5	4.05625
2	8	40	0.5	45	6	4.23
2	8	40	0.5	45	7	4.33312
2	8	40	0.5	50	0	1.13813
2	8	40	0.5	50	1	1.8075
2	8	40	0.5	50	2	2.56
2	8	40	0.5	50	3	3.16688
2	8	40	0.5	50	4	3.59875
2	8	40	0.5	50	5	3.95375
2	8	40	0.5	50	6	4.21375
2	8	40	0.5	50	7	4.30438
2	8	40	1	35	0	3.06812
2	8	40	1	35	1	3.70375
2	8	40	1	35	2	4.17812
2	8	40	1	35	3	4.58188
2	8	40	1	35	4	4.85562
2	8	40	1	35	5	5.0125
2	8	40	1	35	6	5.1225
2	8	40	1	35	7	5.20063
2	8	40	1	40	0	2.52062
2	8	40	1	40	1	3.25812
2	8	40	1	40	2	3.85938
2	8	40	1	40	3	4.31
2	8	40	1	40	4	4.64312
2	8	40	1	40	5	4.87375
2	8	40	1	40	6	5.00625
2	8	40	1	40	7	5.12188
2	8	40	1	45	0	2.01625
2	8	40	1	45	1	2.84813
2	8	40	1	45	2	3.5275
2	8	40	1	45	3	4.05563
2	8	40	1	45	4	4.50563
2	8	40	1	45	5	4.7925
2	8	40	1	45	6	4.92313
2	8	40	1	45	7	5.0375
2	8	40	1	50	0	1.51188
2	8	40	1	50	1	2.39875
2	8	40	1	50	2	3.225
2	8	40	1	50	3	3.82
2	8	40	1	50	4	4.28188
2	8	40	1	50	5	4.63875
2	8	40	1	50	6	4.81625
2	8	40	1	50	7	4.9975
2	15	32	0	35	0	1.5225
2	15	32	0	35	1	1.945
2	15	32	0	35	2	2.29625
2	15	32	0	35	3	2.54312
2	15	32	0	35	4	2.725
2	15	32	0	35	5	2.88687
2	15	32	0	35	6	2.97125
2	15	32	0	35	7	3.055
2	15	32	0	40	0	1.26
2	15	32	0	40	1	1.70375
2	15	32	0	40	2	2.07125
2	15	32	0	40	3	2.37062
2	15	32	0	40	4	2.61687
2	15	32	0	40	5	2.78062
2	15	32	0	40	6	2.89625
2	15	32	0	40	7	2.99438
2	15	32	0	45	0	1.02625
2	15	32	0	45	1	1.46687
2	15	32	0	45	2	1.84937
2	15	32	0	45	3	2.16688
2	15	32	0	45	4	2.47812
2	15	32	0	45	5	2.7025
2	15	32	0	45	6	2.85125
2	15	32	0	45	7	2.94312
2	15	32	0	50	0	0.816875
2	15	32	0	50	1	1.16375
2	15	32	0	50	2	1.61313
2	15	32	0	50	3	1.97375
2	15	32	0	50	4	2.3175
2	15	32	0	50	5	2.59187
2	15	32	0	50	6	2.76125
2	15	32	0	50	7	2.89562
2	15	32	0.5	35	0	1.88938
2	15	32	0.5	35	1	2.37312
2	15	32	0.5	35	2	2.75875
2	15	32	0.5	35	3	3.05938
2	15	32	0.5	35	4	3.2875
2	15	32	0.5	35	5	3.45312
2	15	32	0.5	35	6	3.58438
2	15	32	0.5	35	7	3.67813
2	15	32	0.5	40	0	1.56188
2	15	32	0.5	40	1	2.02813
2	15	32	0.5	40	2	2.47938
2	15	32	0.5	40	3	2.865
2	15	32	0.5	40	4	3.13125
2	15	32	0.5	40	5	3.36563
2	15	32	0.5	40	6	3.51063
2	15	32	0.5	40	7	3.60187
2	15	32	0.5	45	0	1.24812
2	15	32	0.5	45	1	1.74438
2	15	32	0.5	45	2	2.25438
2	15	32	0.5	45	3	2.62062
2	15	32	0.5	45	4	2.95562
2	15	32	0.5	45	5	3.20938
2	15	32	0.5	45	6	3.40187
2	15	32	0.5	45	7	3.54438
2	15	32	0.5	50	0	0.990625
2	15	32	0.5	50	1	1.4
2	15	32	0.5	50	2	1.91
2	15	32	0.5	50	3	2.38875
2	15	32	0.5	50	4	2.77062
2	15	32	0.5	50	5	3.07625
2	15	32	0.5	50	6	3.30438
2	15	32	0.5	50	7	3.48937
2	15	32	1	35	0	2.34312
2	15	32	1	35	1	2.86375
2	15	32	1	35	2	3.27313
2	15	32	1	35	3	3.62687
2	15	32	1	35	4	3.89188
2	15	32	1	35	5	4.06438
2	15	32	1	35	6	4.1975
2	15	32	1	35	7	4.29562
2	15	32	1	40	0	1.94188
2	15	32	1	40	1	2.52062
2	15	32	1	40	2	3.0075
2	15	32	1	40	3	3.40375
2	15	32	1	40	4	3.7
2	15	32	1	40	5	3.94687
2	15	32	1	40	6	4.10438
2	15	32	1	40	7	4.22063
2	15	32	1	45	0	1.57187
2	15	32	1	45	1	2.17687
2	15	32	1	45	2	2.71313
2	15	32	1	45	3	3.13875
2	15	32	1	45	4	3.5525
2	15	32	1	45	5	3.85875
2	15	32	1	45	6	4.00938
2	15	32	1	45	7	4.1425
2	15	32	1	50	0	1.18
2	15	32	1	50	1	1.775
2	15	32	1	50	2	2.41
2	15	32	1	50	3	2.94188
2	15	32	1	50	4	3.33188
2	15	32	1	50	5	3.70812
2	15	32	1	50	6	3.90875
2	15	32	1	50	7	4.105
2	15	36	0	35	0	1.88875
2	15	36	0	35	1	2.38687
2	15	36	0	35	2	2.78625
2	15	36	0	35	3	3.0725
2	15	36	0	35	4	3.24875
2	15	36	0	35	5	3.43125
2	15	36	0	35	6	3.50125
2	15	36	0	35	7	3.58813
2	15	36	0	40	0	1.58813
2	15	36	0	40	1	2.12125
2	15	36	0	40	2	2.53687
2	15	36	0	40	3	2.88625
2	15	36	0	40	4	3.15875
2	15	36	0	40	5	3.3275
2	15	36	0	40	6	3.4225
2	15	36	0	40	7	3.52875
2	15	36	0	45	0	1.31563
2	15	36	0	45	1	1.85938
2	15	36	0	45	2	2.31875
2	15	36	0	45	3	2.67125
2	15	36	0	45	4	3.00438
2	15	36	0	45	5	3.2475
2	15	36	0	45	6	3.38062
2	15	36	0	45	7	3.46313
2	15	36	0	50	0	1.06688
2	15	36	0	50	1	1.54625
2	15	36	0	50	2	2.0625
2	15	36	0	50	3	2.465
2	15	36	0	50	4	2.82688
2	15	36	0	50	5	3.11187
2	15	36	0	50	6	3.29875
2	15	36	0	50	7	3.4125
2	15	36	0.5	35	0	2.32437
2	15	36	0.5	35	1	2.86563
2	15	36	0.5	35	2	3.29375
2	15	36	0.5	35	3	3.61437
2	15	36	0.5	35	4	3.88062
2	15	36	0.5	35	5	4.0325
2	15	36	0.5	35	6	4.15375
2	15	36	0.5	35	7	4.22687
2	15	36	0.5	40	0	1.96938
2	15	36	0.5	40	1	2.53
2	15	36	0.5	40	2	3.01812
2	15	36	0.5	40	3	3.40875
2	15	36	0.5	40	4	3.7075
2	15	36	0.5	40	5	3.9425
2	15	36	0.5	40	6	4.0925
2	15	36	0.5	40	7	4.15937
2	15	36	0.5	45	0	1.62187
2	15	36	0.5	45	1	2.20625
2	15	36	0.5	45	2	2.76438
2	15	36	0.5	45	3	3.17437
2	15	36	0.5	45	4	3.5375
2	15	36	0.5	45	5	3.79688
2	15	36	0.5	45	6	3.99562
2	15	36	0.5	45	7	4.09375
2	15	36	0.5	50	0	1.32375
2	15	36	0.5	50	1	1.86062
2	15	36	0.5	50	2	2.45063
2	15	36	0.5	50	3	2.95812
2	15	36	0.5	50	4	3.3525
2	15	36	0.5	50	5	3.67125
2	15	36	0.5	50	6	3.9
2	15	36	0.5	50	7	4.07188
2	15	36	1	35	0	2.86437
2	15	36	1	35	1	3.4275
2	15	36	1	35	2	3.86375
2	15	36	1	35	3	4.2275
2	15	36	1	35	4	4.48813
2	15	36	1	35	5	4.67
2	15	36	1	35	6	4.79438
2	15	36	1	35	7	4.88813
2	15	36	1	40	0	2.42937
2	15	36	1	40	1	3.05625
2	15	36	1	40	2	3.575
2	15	36	1	40	3	3.99125
2	15	36	1	40	4	4.30125
2	15	36	1	40	5	4.55125
2	15	36	1	40	6	4.69875
2	15	36	1	40	7	4.81375
2	15	36	1	45	0	2.03625
2	15	36	1	45	1	2.725
2	15	36	1	45	2	3.29937
2	15	36	1	45	3	3.73875
2	15	36	1	45	4	4.16063
2	15	36	1	45	5	4.48062
2	15	36	1	45	6	4.61562
2	15	36	1	45	7	4.73875
2	15	36	1	50	0	1.60562
2	15	36	1	50	1	2.34
2	15	36	1	50	2	3.00312
2	15	36	1	50	3	3.53563
2	15	36	1	50	4	3.94188
2	15	36	1	50	5	4.32938
2	15	36	1	50	6	4.50875
2	15	36	1	50	7	4.69062
2	15	40	0	35	0	2.34063
2	15	40	0	35	1	2.8875
2	15	40	0	35	2	3.28937
2	15	40	0	35	3	3.59312
2	15	40	0	35	4	3.77375
2	15	40	0	35	5	3.9525
2	15	40	0	35	6	3.98312
2	15	40	0	35	7	4.05187
2	15	40	0	40	0	2.00687
2	15	40	0	40	1	2.6225
2	15	40	0	40	2	3.05313
2	15	40	0	40	3	3.40562
2	15	40	0	40	4	3.66063
2	15	40	0	40	5	3.83563
2	15	40	0	40	6	3.93
2	15	40	0	40	7	4.0075
2	15	40	0	45	0	1.69125
2	15	40	0	45	1	2.33937
2	15	40	0	45	2	2.8225
2	15	40	0	45	3	3.21375
2	15	40	0	45	4	3.51938
2	15	40	0	45	5	3.75438
2	15	40	0	45	6	3.885
2	15	40	0	45	7	3.93937
2	15	40	0	50	0	1.39062
2	15	40	0	50	1	2.01375
2	15	40	0	50	2	2.5775
2	15	40	0	50	3	3.0075
2	15	40	0	50	4	3.36375
2	15	40	0	50	5	3.61938
2	15	40	0	50	6	3.7975
2	15	40	0	50	7	3.90625
2	15	40	0.5	35	0	2.86563
2	15	40	0.5	35	1	3.41312
2	15	40	0.5	35	2	3.86
2	15	40	0.5	35	3	4.1925
2	15	40	0.5	35	4	4.41125
2	15	40	0.5	35	5	4.55875
2	15	40	0.5	35	6	4.6575
2	15	40	0.5	35	7	4.75312
2	15	40	0.5	40	0	2.49
2	15	40	0.5	40	1	3.08125
2	15	40	0.5	40	2	3.56562
2	15	40	0.5	40	3	3.98312
2	15	40	0.5	40	4	4.24812
2	15	40	0.5	40	5	4.46125
2	15	40	0.5	40	6	4.5975
2	15	40	0.5	40	7	4.66812
2	15	40	0.5	45	0	2.09563
2	15	40	0.5	45	1	2.74375
2	15	40	0.5	45	2	3.325
2	15	40	0.5	45	3	3.72125
2	15	40	0.5	45	4	4.09
2	15	40	0.5	45	5	4.36562
2	15	40	0.5	45	6	4.505
2	15	40	0.5	45	7	4.6075
2	15	40	0.5	50	0	1.72063
2	15	40	0.5	50	1	2.37812
2	15	40	0.5	50	2	3.02062
2	15	40	0.5	50	3	3.49875
2	15	40	0.5	50	4	3.925
2	15	40	0.5	50	5	4.21812
2	15	40	0.5	50	6	4.4525
2	15	40	0.5	50	7	4.56688
2	15	40	1	35	0	3.43687
2	15	40	1	35	1	3.99063
2	15	40	1	35	2	4.42938
2	15	40	1	35	3	4.7825
2	15	40	1	35	4	5.04562
2	15	40	1	35	5	5.19875
2	15	40	1	35	6	5.32188
2	15	40	1	35	7	5.41125
2	15	40	1	40	0	3.00687
2	15	40	1	40	1	3.81063
2	15	40	1	40	2	4.15813
2	15	40	1	40	3	4.56875
2	15	40	1	40	4	4.87375
2	15	40	1	40	5	5.08062
2	15	40	1	40	6	5.22187
2	15	40	1	40	7	5.32938
2	15	40	1	45	0	2.565
2	15	40	1	45	1	3.295
2	15	40	1	45	2	3.8625
2	15	40	1	45	3	4.30438
2	15	40	1	45	4	4.7175
2	15	40	1	45	5	5.02
2	15	40	1	45	6	5.14062
2	15	40	1	45	7	5.26313
2	15	40	1	50	0	2.12812
2	15	40	1	50	1	2.91812
2	15	40	1	50	2	3.585
2	15	40	1	50	3	4.1075
2	15	40	1	50	4	4.52313
2	15	40	1	50	5	4.87125
2	15	40	1	50	6	5.04688
2	15	40	1	50	7	5.21063
2	20	32	0	35	0	1.77875
2	20	32	0	35	1	2.21938
2	20	32	0	35	2	2.52813
2	20	32	0	35	3	2.76063
2	20	32	0	35	4	2.94125
2	20	32	0	35	5	3.08688
2	20	32	0	35	6	3.165
2	20	32	0	35	7	3.255
2	20	32	0	40	0	1.5325
2	20	32	0	40	1	1.99312
2	20	32	0	40	2	2.33688
2	20	32	0	40	3	2.60813
2	20	32	0	40	4	2.85
2	20	32	0	40	5	2.9925
2	20	32	0	40	6	3.09625
2	20	32	0	40	7	3.20375
2	20	32	0	45	0	1.30062
2	20	32	0	45	1	1.76625
2	20	32	0	45	2	2.13125
2	20	32	0	45	3	2.43625
2	20	32	0	45	4	2.70875
2	20	32	0	45	5	2.9175
2	20	32	0	45	6	3.0525
2	20	32	0	45	7	3.14062
2	20	32	0	50	0	1.095
2	20	32	0	50	1	1.49687
2	20	32	0	50	2	1.92875
2	20	32	0	50	3	2.27813
2	20	32	0	50	4	2.5725
2	20	32	0	50	5	2.81
2	20	32	0	50	6	2.97875
2	20	32	0	50	7	3.09875
2	20	32	0.5	35	0	2.16312
2	20	32	0.5	35	1	2.61938
2	20	32	0.5	35	2	2.98625
2	20	32	0.5	35	3	3.275
2	20	32	0.5	35	4	3.475
2	20	32	0.5	35	5	3.65125
2	20	32	0.5	35	6	3.7525
2	20	32	0.5	35	7	3.84813
2	20	32	0.5	40	0	1.86875
2	20	32	0.5	40	1	2.32437
2	20	32	0.5	40	2	2.72187
2	20	32	0.5	40	3	3.06688
2	20	32	0.5	40	4	3.34625
2	20	32	0.5	40	5	3.55375
2	20	32	0.5	40	6	3.67875
2	20	32	0.5	40	7	3.76562
2	20	32	0.5	45	0	1.55188
2	20	32	0.5	45	1	2.06625
2	20	32	0.5	45	2	2.52062
2	20	32	0.5	45	3	2.84875
2	20	32	0.5	45	4	3.16688
2	20	32	0.5	45	5	3.405
2	20	32	0.5	45	6	3.59625
2	20	32	0.5	45	7	3.715
2	20	32	0.5	50	0	1.31
2	20	32	0.5	50	1	1.74438
2	20	32	0.5	50	2	2.25562
2	20	32	0.5	50	3	2.66938
2	20	32	0.5	50	4	3.00063
2	20	32	0.5	50	5	3.30563
2	20	32	0.5	50	6	3.50063
2	20	32	0.5	50	7	3.6725
2	20	32	1	35	0	2.63563
2	20	32	1	35	1	3.1075
2	20	32	1	35	2	3.50937
2	20	32	1	35	3	3.82313
2	20	32	1	35	4	4.06313
2	20	32	1	35	5	4.24
2	20	32	1	35	6	4.36688
2	20	32	1	35	7	4.4375
2	20	32	1	40	0	2.2675
2	20	32	1	40	1	2.79
2	20	32	1	40	2	3.2225
2	20	32	1	40	3	3.60812
2	20	32	1	40	4	3.88
2	20	32	1	40	5	4.1025
2	20	32	1	40	6	4.27125
2	20	32	1	40	7	4.3975
2	20	32	1	45	0	1.89625
2	20	32	1	45	1	2.50312
2	20	32	1	45	2	2.97562
2	20	32	1	45	3	3.3775
2	20	32	1	45	4	3.75312
2	20	32	1	45	5	4.03313
2	20	32	1	45	6	4.19313
2	20	32	1	45	7	4.31187
2	20	32	1	50	0	1.50562
2	20	32	1	50	1	2.145
2	20	32	1	50	2	2.72688
2	20	32	1	50	3	3.20625
2	20	32	1	50	4	3.56125
2	20	32	1	50	5	3.89375
2	20	32	1	50	6	4.07
2	20	32	1	50	7	4.25687
2	20	36	0	35	0	2.15625
2	20	36	0	35	1	2.63125
2	20	36	0	35	2	3.00438
2	20	36	0	35	3	3.2775
2	20	36	0	35	4	3.47187
2	20	36	0	35	5	3.63312
2	20	36	0	35	6	3.71875
2	20	36	0	35	7	3.78375
2	20	36	0	40	0	1.86187
2	20	36	0	40	1	2.40375
2	20	36	0	40	2	2.79375
2	20	36	0	40	3	3.10875
2	20	36	0	40	4	3.37125
2	20	36	0	40	5	3.54312
2	20	36	0	40	6	3.63
2	20	36	0	40	7	3.71875
2	20	36	0	45	0	1.57312
2	20	36	0	45	1	2.13875
2	20	36	0	45	2	2.57625
2	20	36	0	45	3	2.89875
2	20	36	0	45	4	3.22062
2	20	36	0	45	5	3.45562
2	20	36	0	45	6	3.57062
2	20	36	0	45	7	3.67125
2	20	36	0	50	0	1.35375
2	20	36	0	50	1	1.8625
2	20	36	0	50	2	2.35562
2	20	36	0	50	3	2.7225
2	20	36	0	50	4	3.05875
2	20	36	0	50	5	3.32125
2	20	36	0	50	6	3.49688
2	20	36	0	50	7	3.61375
2	20	36	0.5	35	0	2.6125
2	20	36	0.5	35	1	3.12188
2	20	36	0.5	35	2	3.51437
2	20	36	0.5	35	3	3.81562
2	20	36	0.5	35	4	4.0475
2	20	36	0.5	35	5	4.22187
2	20	36	0.5	35	6	4.32938
2	20	36	0.5	35	7	4.40875
2	20	36	0.5	40	0	2.26687
2	20	36	0.5	40	1	2.79062
2	20	36	0.5	40	2	3.24813
2	20	36	0.5	40	3	3.61437
2	20	36	0.5	40	4	3.89188
2	20	36	0.5	40	5	4.12812
2	20	36	0.5	40	6	4.25063
2	20	36	0.5	40	7	4.33875
2	20	36	0.5	45	0	1.92813
2	20	36	0.5	45	1	2.49688
2	20	36	0.5	45	2	3.02438
2	20	36	0.5	45	3	3.3975
2	20	36	0.5	45	4	3.74375
2	20	36	0.5	45	5	3.99313
2	20	36	0.5	45	6	4.16375
2	20	36	0.5	45	7	4.27438
2	20	36	0.5	50	0	1.60875
2	20	36	0.5	50	1	2.17063
2	20	36	0.5	50	2	2.73937
2	20	36	0.5	50	3	3.20125
2	20	36	0.5	50	4	3.565
2	20	36	0.5	50	5	3.86563
2	20	36	0.5	50	6	4.0825
2	20	36	0.5	50	7	4.2325
2	20	36	1	35	0	3.13187
2	20	36	1	35	1	3.64188
2	20	36	1	35	2	4.05875
2	20	36	1	35	3	4.39687
2	20	36	1	35	4	4.65562
2	20	36	1	35	5	4.8175
2	20	36	1	35	6	4.93562
2	20	36	1	35	7	5.02125
2	20	36	1	40	0	2.7275
2	20	36	1	40	1	3.30375
2	20	36	1	40	2	3.78062
2	20	36	1	40	3	4.17125
2	20	36	1	40	4	4.48188
2	20	36	1	40	5	4.69875
2	20	36	1	40	6	4.84063
2	20	36	1	40	7	4.95688
2	20	36	1	45	0	2.3225
2	20	36	1	45	1	2.995
2	20	36	1	45	2	3.52687
2	20	36	1	45	3	3.93625
2	20	36	1	45	4	4.34187
2	20	36	1	45	5	4.6275
2	20	36	1	45	6	4.77062
2	20	36	1	45	7	4.8825
2	20	36	1	50	0	1.93312
2	20	36	1	50	1	2.64125
2	20	36	1	50	2	3.26375
2	20	36	1	50	3	3.77375
2	20	36	1	50	4	4.14125
2	20	36	1	50	5	4.47875
2	20	36	1	50	6	4.67
2	20	36	1	50	7	4.8375
2	20	40	0	35	0	2.61813
2	20	40	0	35	1	3.12875
2	20	40	0	35	2	3.49438
2	20	40	0	35	3	3.7825
2	20	40	0	35	4	3.96063
2	20	40	0	35	5	4.13875
2	20	40	0	35	6	4.17
2	20	40	0	35	7	4.235
2	20	40	0	40	0	2.305
2	20	40	0	40	1	2.88062
2	20	40	0	40	2	3.28437
2	20	40	0	40	3	3.62812
2	20	40	0	40	4	3.88125
2	20	40	0	40	5	4.02313
2	20	40	0	40	6	4.11562
2	20	40	0	40	7	4.19125
2	20	40	0	45	0	1.99125
2	20	40	0	45	1	2.6175
2	20	40	0	45	2	3.08625
2	20	40	0	45	3	3.43312
2	20	40	0	45	4	3.73937
2	20	40	0	45	5	3.97062
2	20	40	0	45	6	4.04688
2	20	40	0	45	7	4.11437
2	20	40	0	50	0	1.69
2	20	40	0	50	1	2.31375
2	20	40	0	50	2	2.86625
2	20	40	0	50	3	3.24375
2	20	40	0	50	4	3.56875
2	20	40	0	50	5	3.835
2	20	40	0	50	6	3.97687
2	20	40	0	50	7	4.07125
2	20	40	0.5	35	0	3.12875
2	20	40	0.5	35	1	3.64188
2	20	40	0.5	35	2	4.04875
2	20	40	0.5	35	3	4.3525
2	20	40	0.5	35	4	4.59063
2	20	40	0.5	35	5	4.72813
2	20	40	0.5	35	6	4.82062
2	20	40	0.5	35	7	4.90125
2	20	40	0.5	40	0	2.77875
2	20	40	0.5	40	1	3.32125
2	20	40	0.5	40	2	3.77625
2	20	40	0.5	40	3	4.14125
2	20	40	0.5	40	4	4.41375
2	20	40	0.5	40	5	4.625
2	20	40	0.5	40	6	4.76125
2	20	40	0.5	40	7	4.83125
2	20	40	0.5	45	0	2.40813
2	20	40	0.5	45	1	3.02188
2	20	40	0.5	45	2	3.57062
2	20	40	0.5	45	3	3.91812
2	20	40	0.5	45	4	4.26875
2	20	40	0.5	45	5	4.51313
2	20	40	0.5	45	6	4.67687
2	20	40	0.5	45	7	4.76875
2	20	40	0.5	50	0	2.0475
2	20	40	0.5	50	1	2.69062
2	20	40	0.5	50	2	3.27563
2	20	40	0.5	50	3	3.72562
2	20	40	0.5	50	4	4.09438
2	20	40	0.5	50	5	4.38937
2	20	40	0.5	50	6	4.61313
2	20	40	0.5	50	7	4.73
2	20	40	1	35	0	3.69625
2	20	40	1	35	1	4.1875
2	20	40	1	35	2	4.59
2	20	40	1	35	3	4.9425
2	20	40	1	35	4	5.18
2	20	40	1	35	5	5.3375
2	20	40	1	35	6	5.45187
2	20	40	1	35	7	5.5475
2	20	40	1	40	0	3.26437
2	20	40	1	40	1	3.8725
2	20	40	1	40	2	4.33188
2	20	40	1	40	3	4.71687
2	20	40	1	40	4	5.015
2	20	40	1	40	5	5.21812
2	20	40	1	40	6	5.35688
2	20	40	1	40	7	5.46812
2	20	40	1	45	0	2.87188
2	20	40	1	45	1	3.54438
2	20	40	1	45	2	4.06375
2	20	40	1	45	3	4.47562
2	20	40	1	45	4	4.87062
2	20	40	1	45	5	5.15437
2	20	40	1	45	6	5.2725
2	20	40	1	45	7	5.4
2	20	40	1	50	0	2.43938
2	20	40	1	50	1	3.19125
2	20	40	1	50	2	3.82938
2	20	40	1	50	3	4.31125
2	20	40	1	50	4	4.68875
2	20	40	1	50	5	5.02
2	20	40	1	50	6	5.18687
2	20	40	1	50	7	5.35375

## Sheet: Double Footing
B	c	ϕ	Df/B	β	b/B	S/B	qu/γH
1	8	32	0	35	0	1	0.768125
1	8	32	0	35	0	2	0.894375
1	8	32	0	35	0	3	0.930625
1	8	32	0	35	0	4	0.9375
1	8	32	0	35	0	5	0.940625
1	8	32	0	40	0	1	0.614375
1	8	32	0	40	0	2	0.723125
1	8	32	0	40	0	3	0.743125
1	8	32	0	40	0	4	0.761875
1	8	32	0	40	0	5	0.7725
1	8	32	0	45	0	1	0.44625
1	8	32	0	45	0	2	0.53625
1	8	32	0	45	0	3	0.544375
1	8	32	0	45	0	4	0.566875
1	8	32	0	45	0	5	0.56875
1	8	32	0	50	0	1	0.2725
1	8	32	0	50	0	2	0.350625
1	8	32	0	50	0	3	0.37625
1	8	32	0	50	0	4	0.399375
1	8	32	0	50	0	5	0.398125
1	8	32	0	35	2	1	1.08125
1	8	32	0	35	2	2	1.32875
1	8	32	0	35	2	3	1.34375
1	8	32	0	35	2	4	1.35875
1	8	32	0	35	2	5	1.36938
1	8	32	0	40	2	1	0.883125
1	8	32	0	40	2	2	1.07563
1	8	32	0	40	2	3	1.1275
1	8	32	0	40	2	4	1.135
1	8	32	0	40	2	5	1.13813
1	8	32	0	45	2	1	0.674375
1	8	32	0	45	2	2	0.82625
1	8	32	0	45	2	3	0.859375
1	8	32	0	45	2	4	0.861875
1	8	32	0	45	2	5	0.860625
1	8	32	0	50	2	1	0.456875
1	8	32	0	50	2	2	0.561875
1	8	32	0	50	2	3	0.5825
1	8	32	0	50	2	4	0.583125
1	8	32	0	50	2	5	0.5825
1	8	32	1	35	0	1	1.025
1	8	32	1	35	0	2	1.235
1	8	32	1	35	0	3	1.28375
1	8	32	1	35	0	4	1.29438
1	8	32	1	35	0	5	1.30313
1	8	32	1	40	0	1	0.7825
1	8	32	1	40	0	2	0.941875
1	8	32	1	40	0	3	0.980625
1	8	32	1	40	0	4	0.995625
1	8	32	1	40	0	5	0.998125
1	8	32	1	45	0	1	0.56375
1	8	32	1	45	0	2	0.685
1	8	32	1	45	0	3	0.719375
1	8	32	1	45	0	4	0.734375
1	8	32	1	45	0	5	0.744375
1	8	32	1	50	0	1	0.345
1	8	32	1	50	0	2	0.431875
1	8	32	1	50	0	3	0.485
1	8	32	1	50	0	4	0.464375
1	8	32	1	50	0	5	0.465625
1	8	32	1	35	2	1	1.32312
1	8	32	1	35	2	2	1.66625
1	8	32	1	35	2	3	1.75438
1	8	32	1	35	2	4	1.7875
1	8	32	1	35	2	5	1.78438
1	8	32	1	40	2	1	1.1325
1	8	32	1	40	2	2	1.37688
1	8	32	1	40	2	3	1.43
1	8	32	1	40	2	4	1.4575
1	8	32	1	40	2	5	1.46188
1	8	32	1	45	2	1	0.866875
1	8	32	1	45	2	2	1.07937
1	8	32	1	45	2	3	1.12312
1	8	32	1	45	2	4	1.12438
1	8	32	1	45	2	5	1.12562
1	8	32	1	50	2	1	0.575625
1	8	32	1	50	2	2	0.603125
1	8	32	1	50	2	3	0.705
1	8	32	1	50	2	4	0.725625
1	8	32	1	50	2	5	0.72625
1	8	36	0	35	0	1	0.96625
1	8	36	0	35	0	2	1.13375
1	8	36	0	35	0	3	1.18312
1	8	36	0	35	0	4	1.195
1	8	36	0	35	0	5	1.2
1	8	36	0	40	0	1	0.793125
1	8	36	0	40	0	2	0.9025
1	8	36	0	40	0	3	0.971875
1	8	36	0	40	0	4	1.00438
1	8	36	0	40	0	5	1.01438
1	8	36	0	45	0	1	0.589375
1	8	36	0	45	0	2	0.73
1	8	36	0	45	0	3	0.7675
1	8	36	0	45	0	4	0.796875
1	8	36	0	45	0	5	0.81
1	8	36	0	50	0	1	0.444375
1	8	36	0	50	0	2	0.559375
1	8	36	0	50	0	3	0.574375
1	8	36	0	50	0	4	0.593125
1	8	36	0	50	0	5	0.6075
1	8	36	0	35	2	1	1.32187
1	8	36	0	35	2	2	1.63875
1	8	36	0	35	2	3	1.67875
1	8	36	0	35	2	4	1.70562
1	8	36	0	35	2	5	1.71625
1	8	36	0	40	2	1	1.13562
1	8	36	0	40	2	2	1.38125
1	8	36	0	40	2	3	1.44687
1	8	36	0	40	2	4	1.48
1	8	36	0	40	2	5	1.48188
1	8	36	0	45	2	1	0.95375
1	8	36	0	45	2	2	1.18312
1	8	36	0	45	2	3	1.19063
1	8	36	0	45	2	4	1.23
1	8	36	0	45	2	5	1.23063
1	8	36	0	50	2	1	0.740625
1	8	36	0	50	2	2	0.90375
1	8	36	0	50	2	3	0.94
1	8	36	0	50	2	4	0.960625
1	8	36	0	50	2	5	0.9625
1	8	36	1	35	0	1	1.26125
1	8	36	1	35	0	2	1.535
1	8	36	1	35	0	3	1.60688
1	8	36	1	35	0	4	1.65063
1	8	36	1	35	0	5	1.66063
1	8	36	1	40	0	1	1.025
1	8	36	1	40	0	2	1.22812
1	8	36	1	40	0	3	1.285
1	8	36	1	40	0	4	1.305
1	8	36	1	40	0	5	1.32125
1	8	36	1	45	0	1	0.8
1	8	36	1	45	0	2	0.933125
1	8	36	1	45	0	3	0.983125
1	8	36	1	45	0	4	1.02
1	8	36	1	45	0	5	1.02
1	8	36	1	50	0	1	0.5525
1	8	36	1	50	0	2	0.674375
1	8	36	1	50	0	3	0.716875
1	8	36	1	50	0	4	0.73125
1	8	36	1	50	0	5	0.735
1	8	36	1	35	2	1	1.64875
1	8	36	1	35	2	2	2.01812
1	8	36	1	35	2	3	2.12625
1	8	36	1	35	2	4	2.19937
1	8	36	1	35	2	5	2.20875
1	8	36	1	40	2	1	1.42688
1	8	36	1	40	2	2	1.74937
1	8	36	1	40	2	3	1.85562
1	8	36	1	40	2	4	1.91625
1	8	36	1	40	2	5	1.91812
1	8	36	1	45	2	1	1.18063
1	8	36	1	45	2	2	1.42937
1	8	36	1	45	2	3	1.54438
1	8	36	1	45	2	4	1.56812
1	8	36	1	45	2	5	1.57187
1	8	36	1	50	2	1	0.920625
1	8	36	1	50	2	2	1.12438
1	8	36	1	50	2	3	1.15687
1	8	36	1	50	2	4	1.17813
1	8	36	1	50	2	5	1.19437
1	8	40	0	35	0	1	1.17688
1	8	40	0	35	0	2	1.41625
1	8	40	0	35	0	3	1.48562
1	8	40	0	35	0	4	1.5
1	8	40	0	35	0	5	1.5125
1	8	40	0	40	0	1	0.99
1	8	40	0	40	0	2	1.1725
1	8	40	0	40	0	3	1.23125
1	8	40	0	40	0	4	1.28063
1	8	40	0	40	0	5	1.29937
1	8	40	0	45	0	1	0.808125
1	8	40	0	45	0	2	0.936875
1	8	40	0	45	0	3	1.0025
1	8	40	0	45	0	4	1.04187
1	8	40	0	45	0	5	1.0575
1	8	40	0	50	0	1	0.63
1	8	40	0	50	0	2	0.726875
1	8	40	0	50	0	3	0.795625
1	8	40	0	50	0	4	0.815625
1	8	40	0	50	0	5	0.835
1	8	40	0	35	2	1	1.54375
1	8	40	0	35	2	2	1.9625
1	8	40	0	35	2	3	2.025
1	8	40	0	35	2	4	2.08062
1	8	40	0	35	2	5	2.09687
1	8	40	0	40	2	1	1.37438
1	8	40	0	40	2	2	1.695
1	8	40	0	40	2	3	1.8125
1	8	40	0	40	2	4	1.83562
1	8	40	0	40	2	5	1.84625
1	8	40	0	45	2	1	1.1775
1	8	40	0	45	2	2	1.47437
1	8	40	0	45	2	3	1.55313
1	8	40	0	45	2	4	1.57937
1	8	40	0	45	2	5	1.59625
1	8	40	0	50	2	1	0.9875
1	8	40	0	50	2	2	1.19687
1	8	40	0	50	2	3	1.295
1	8	40	0	50	2	4	1.29875
1	8	40	0	50	2	5	1.30062
1	8	40	1	35	0	1	1.51313
1	8	40	1	35	0	2	1.86875
1	8	40	1	35	0	3	1.99625
1	8	40	1	35	0	4	2.07875
1	8	40	1	35	0	5	2.09687
1	8	40	1	40	0	1	1.275
1	8	40	1	40	0	2	1.55563
1	8	40	1	40	0	3	1.65063
1	8	40	1	40	0	4	1.6825
1	8	40	1	40	0	5	1.70188
1	8	40	1	45	0	1	1.03375
1	8	40	1	45	0	2	1.255
1	8	40	1	45	0	3	1.32625
1	8	40	1	45	0	4	1.36438
1	8	40	1	45	0	5	1.36563
1	8	40	1	50	0	1	0.789375
1	8	40	1	50	0	2	0.98125
1	8	40	1	50	0	3	1.03625
1	8	40	1	50	0	4	1.0575
1	8	40	1	50	0	5	1.05937
1	8	40	1	35	2	1	1.9175
1	8	40	1	35	2	2	2.37938
1	8	40	1	35	2	3	2.55563
1	8	40	1	35	2	4	2.62312
1	8	40	1	35	2	5	2.66063
1	8	40	1	40	2	1	1.68062
1	8	40	1	40	2	2	2.08188
1	8	40	1	40	2	3	2.23937
1	8	40	1	40	2	4	2.32437
1	8	40	1	40	2	5	2.32812
1	8	40	1	45	2	1	1.46
1	8	40	1	45	2	2	1.805
1	8	40	1	45	2	3	1.94625
1	8	40	1	45	2	4	1.9775
1	8	40	1	45	2	5	1.98562
1	8	40	1	50	2	1	1.23313
1	8	40	1	50	2	2	1.53
1	8	40	1	50	2	3	1.60938
1	8	40	1	50	2	4	1.64
1	8	40	1	50	2	5	1.6625
1	15	32	0	35	0	1	1.03938
1	15	32	0	35	0	2	1.27687
1	15	32	0	35	0	3	1.345
1	15	32	0	35	0	4	1.36375
1	15	32	0	35	0	5	1.37312
1	15	32	0	40	0	1	0.92375
1	15	32	0	40	0	2	1.0975
1	15	32	0	40	0	3	1.15
1	15	32	0	40	0	4	1.19437
1	15	32	0	40	0	5	1.21188
1	15	32	0	45	0	1	0.7725
1	15	32	0	45	0	2	0.889375
1	15	32	0	45	0	3	0.9675
1	15	32	0	45	0	4	1.01125
1	15	32	0	45	0	5	1.02188
1	15	32	0	50	0	1	0.625
1	15	32	0	50	0	2	0.76625
1	15	32	0	50	0	3	0.81375
1	15	32	0	50	0	4	0.834375
1	15	32	0	50	0	5	0.845625
1	15	32	0	35	2	1	1.355
1	15	32	0	35	2	2	1.68125
1	15	32	0	35	2	3	1.74625
1	15	32	0	35	2	4	1.79062
1	15	32	0	35	2	5	1.81187
1	15	32	0	40	2	1	1.20938
1	15	32	0	40	2	2	1.47313
1	15	32	0	40	2	3	1.58
1	15	32	0	40	2	4	1.62688
1	15	32	0	40	2	5	1.62875
1	15	32	0	45	2	1	1.05125
1	15	32	0	45	2	2	1.31188
1	15	32	0	45	2	3	1.38375
1	15	32	0	45	2	4	1.42688
1	15	32	0	45	2	5	1.42813
1	15	32	0	50	2	1	0.8675
1	15	32	0	50	2	2	1.09563
1	15	32	0	50	2	3	1.16875
1	15	32	0	50	2	4	1.2125
1	15	32	0	50	2	5	1.2275
1	15	32	1	35	0	1	1.3375
1	15	32	1	35	0	2	1.63313
1	15	32	1	35	0	3	1.7325
1	15	32	1	35	0	4	1.76
1	15	32	1	35	0	5	1.77875
1	15	32	1	40	0	1	1.13125
1	15	32	1	40	0	2	1.37625
1	15	32	1	40	0	3	1.48313
1	15	32	1	40	0	4	1.50813
1	15	32	1	40	0	5	1.53313
1	15	32	1	45	0	1	0.93625
1	15	32	1	45	0	2	1.1575
1	15	32	1	45	0	3	1.24063
1	15	32	1	45	0	4	1.27687
1	15	32	1	45	0	5	1.2775
1	15	32	1	50	0	1	0.75375
1	15	32	1	50	0	2	0.919375
1	15	32	1	50	0	3	1.01188
1	15	32	1	50	0	4	1.03812
1	15	32	1	50	0	5	1.05062
1	15	32	1	35	2	1	1.6275
1	15	32	1	35	2	2	2.01812
1	15	32	1	35	2	3	2.15375
1	15	32	1	35	2	4	2.2025
1	15	32	1	35	2	5	2.22063
1	15	32	1	40	2	1	1.46562
1	15	32	1	40	2	2	1.79563
1	15	32	1	40	2	3	1.92625
1	15	32	1	40	2	4	1.9925
1	15	32	1	40	2	5	1.99562
1	15	32	1	45	2	1	1.27937
1	15	32	1	45	2	2	1.56125
1	15	32	1	45	2	3	1.70625
1	15	32	1	45	2	4	1.72063
1	15	32	1	45	2	5	1.72812
1	15	32	1	50	2	1	1.06
1	15	32	1	50	2	2	1.31375
1	15	32	1	50	2	3	1.41312
1	15	32	1	50	2	4	1.42437
1	15	32	1	50	2	5	1.43375
1	15	36	0	35	0	1	1.27875
1	15	36	0	35	0	2	1.5175
1	15	36	0	35	0	3	1.60938
1	15	36	0	35	0	4	1.64062
1	15	36	0	35	0	5	1.6625
1	15	36	0	40	0	1	1.09
1	15	36	0	40	0	2	1.3275
1	15	36	0	40	0	3	1.39
1	15	36	0	40	0	4	1.43312
1	15	36	0	40	0	5	1.45312
1	15	36	0	45	0	1	0.93625
1	15	36	0	45	0	2	1.12062
1	15	36	0	45	0	3	1.19063
1	15	36	0	45	0	4	1.22625
1	15	36	0	45	0	5	1.26937
1	15	36	0	50	0	1	0.764375
1	15	36	0	50	0	2	0.91625
1	15	36	0	50	0	3	0.985
1	15	36	0	50	0	4	1.01937
1	15	36	0	50	0	5	1.06375
1	15	36	0	35	2	1	1.59125
1	15	36	0	35	2	2	1.98313
1	15	36	0	35	2	3	2.075
1	15	36	0	35	2	4	2.14125
1	15	36	0	35	2	5	2.1675
1	15	36	0	40	2	1	1.44687
1	15	36	0	40	2	2	1.7475
1	15	36	0	40	2	3	1.8825
1	15	36	0	40	2	4	1.93687
1	15	36	0	40	2	5	1.955
1	15	36	0	45	2	1	1.275
1	15	36	0	45	2	2	1.58625
1	15	36	0	45	2	3	1.67
1	15	36	0	45	2	4	1.73625
1	15	36	0	45	2	5	1.74438
1	15	36	0	50	2	1	1.09
1	15	36	0	50	2	2	1.33062
1	15	36	0	50	2	3	1.45063
1	15	36	0	50	2	4	1.49187
1	15	36	0	50	2	5	1.51438
1	15	36	1	35	0	1	1.57625
1	15	36	1	35	0	2	1.91875
1	15	36	1	35	0	3	2.045
1	15	36	1	35	0	4	2.11563
1	15	36	1	35	0	5	2.14625
1	15	36	1	40	0	1	1.365
1	15	36	1	40	0	2	1.67063
1	15	36	1	40	0	3	1.7675
1	15	36	1	40	0	4	1.82875
1	15	36	1	40	0	5	1.83875
1	15	36	1	45	0	1	1.14062
1	15	36	1	45	0	2	1.38813
1	15	36	1	45	0	3	1.5
1	15	36	1	45	0	4	1.54
1	15	36	1	45	0	5	1.54375
1	15	36	1	50	0	1	0.946875
1	15	36	1	50	0	2	1.1475
1	15	36	1	50	0	3	1.24125
1	15	36	1	50	0	4	1.28187
1	15	36	1	50	0	5	1.30125
1	15	36	1	35	2	1	1.89875
1	15	36	1	35	2	2	2.3425
1	15	36	1	35	2	3	2.52375
1	15	36	1	35	2	4	2.61375
1	15	36	1	35	2	5	2.72625
1	15	36	1	40	2	1	1.71812
1	15	36	1	40	2	2	2.1025
1	15	36	1	40	2	3	2.28313
1	15	36	1	40	2	4	2.36563
1	15	36	1	40	2	5	2.37938
1	15	36	1	45	2	1	1.52937
1	15	36	1	45	2	2	1.87187
1	15	36	1	45	2	3	2.03563
1	15	36	1	45	2	4	2.0825
1	15	36	1	45	2	5	2.0975
1	15	36	1	50	2	1	1.31
1	15	36	1	50	2	2	1.63062
1	15	36	1	50	2	3	1.74187
1	15	36	1	50	2	4	1.79187
1	15	36	1	50	2	5	1.80875
1	15	40	0	35	0	1	1.485
1	15	40	0	35	0	2	1.78438
1	15	40	0	35	0	3	1.905
1	15	40	0	35	0	4	1.96375
1	15	40	0	35	0	5	1.99
1	15	40	0	40	0	1	1.31438
1	15	40	0	40	0	2	1.57563
1	15	40	0	40	0	3	1.67125
1	15	40	0	40	0	4	1.7425
1	15	40	0	40	0	5	1.77
1	15	40	0	45	0	1	1.14062
1	15	40	0	45	0	2	1.34375
1	15	40	0	45	0	3	1.43875
1	15	40	0	45	0	4	1.50062
1	15	40	0	45	0	5	1.5325
1	15	40	0	50	0	1	0.96875
1	15	40	0	50	0	2	1.1625
1	15	40	0	50	0	3	1.2225
1	15	40	0	50	0	4	1.26438
1	15	40	0	50	0	5	1.31125
1	15	40	0	35	2	1	1.8025
1	15	40	0	35	2	2	2.2525
1	15	40	0	35	2	3	2.385
1	15	40	0	35	2	4	2.48313
1	15	40	0	35	2	5	2.52687
1	15	40	0	40	2	1	1.65
1	15	40	0	40	2	2	2.0475
1	15	40	0	40	2	3	2.2125
1	15	40	0	40	2	4	2.27937
1	15	40	0	40	2	5	2.30812
1	15	40	0	45	2	1	1.4875
1	15	40	0	45	2	2	1.86187
1	15	40	0	45	2	3	1.9925
1	15	40	0	45	2	4	2.06187
1	15	40	0	45	2	5	2.10625
1	15	40	0	50	2	1	1.315
1	15	40	0	50	2	2	1.62
1	15	40	0	50	2	3	1.765
1	15	40	0	50	2	4	1.83313
1	15	40	0	50	2	5	1.86
1	15	40	1	35	0	1	1.81375
1	15	40	1	35	0	2	2.23188
1	15	40	1	35	0	3	2.41875
1	15	40	1	35	0	4	2.51875
1	15	40	1	35	0	5	2.55625
1	15	40	1	40	0	1	1.61563
1	15	40	1	40	0	2	1.95562
1	15	40	1	40	0	3	2.11813
1	15	40	1	40	0	4	2.20437
1	15	40	1	40	0	5	2.23438
1	15	40	1	45	0	1	1.40063
1	15	40	1	45	0	2	1.70562
1	15	40	1	45	0	3	1.83
1	15	40	1	45	0	4	1.8875
1	15	40	1	45	0	5	1.9175
1	15	40	1	50	0	1	1.19125
1	15	40	1	50	0	2	1.44188
1	15	40	1	50	0	3	1.54062
1	15	40	1	50	0	4	1.58875
1	15	40	1	50	0	5	1.6175
1	15	40	1	35	2	1	2.13437
1	15	40	1	35	2	2	2.63563
1	15	40	1	35	2	3	2.8675
1	15	40	1	35	2	4	2.99375
1	15	40	1	35	2	5	3.04
1	15	40	1	40	2	1	1.95688
1	15	40	1	40	2	2	2.41438
1	15	40	1	40	2	3	2.64312
1	15	40	1	40	2	4	2.75375
1	15	40	1	40	2	5	2.78625
1	15	40	1	45	2	1	1.77625
1	15	40	1	45	2	2	2.18188
1	15	40	1	45	2	3	2.38437
1	15	40	1	45	2	4	2.48687
1	15	40	1	45	2	5	2.52875
1	15	40	1	50	2	1	1.58937
1	15	40	1	50	2	2	1.93125
1	15	40	1	50	2	3	2.1125
1	15	40	1	50	2	4	2.18562
1	15	40	1	50	2	5	2.22313
1	20	32	0	35	0	1	1.23063
1	20	32	0	35	0	2	1.49875
1	20	32	0	35	0	3	1.58062
1	20	32	0	35	0	4	1.60625
1	20	32	0	35	0	5	1.62375
1	20	32	0	40	0	1	1.10188
1	20	32	0	40	0	2	1.3175
1	20	32	0	40	0	3	1.39875
1	20	32	0	40	0	4	1.43812
1	20	32	0	40	0	5	1.455
1	20	32	0	45	0	1	0.925
1	20	32	0	45	0	2	1.12438
1	20	32	0	45	0	3	1.21
1	20	32	0	45	0	4	1.2575
1	20	32	0	45	0	5	1.27063
1	20	32	0	50	0	1	0.79375
1	20	32	0	50	0	2	0.975
1	20	32	0	50	0	3	1.03563
1	20	32	0	50	0	4	1.07812
1	20	32	0	50	0	5	1.1
1	20	32	0	35	2	1	1.50813
1	20	32	0	35	2	2	1.86875
1	20	32	0	35	2	3	1.96062
1	20	32	0	35	2	4	2.02438
1	20	32	0	35	2	5	2.0525
1	20	32	0	40	2	1	1.37625
1	20	32	0	40	2	2	1.6775
1	20	32	0	40	2	3	1.82187
1	20	32	0	40	2	4	1.87875
1	20	32	0	40	2	5	1.885
1	20	32	0	45	2	1	1.23125
1	20	32	0	45	2	2	1.52875
1	20	32	0	45	2	3	1.6225
1	20	32	0	45	2	4	1.6825
1	20	32	0	45	2	5	1.705
1	20	32	0	50	2	1	1.09813
1	20	32	0	50	2	2	1.34625
1	20	32	0	50	2	3	1.44938
1	20	32	0	50	2	4	1.5025
1	20	32	0	50	2	5	1.50625
1	20	32	1	35	0	1	1.51937
1	20	32	1	35	0	2	1.8475
1	20	32	1	35	0	3	1.96375
1	20	32	1	35	0	4	2.03062
1	20	32	1	35	0	5	2.05688
1	20	32	1	40	0	1	1.33125
1	20	32	1	40	0	2	1.62688
1	20	32	1	40	0	3	1.74187
1	20	32	1	40	0	4	1.7875
1	20	32	1	40	0	5	1.78875
1	20	32	1	45	0	1	1.14688
1	20	32	1	45	0	2	1.3925
1	20	32	1	45	0	3	1.48875
1	20	32	1	45	0	4	1.5275
1	20	32	1	45	0	5	1.52812
1	20	32	1	50	0	1	0.976875
1	20	32	1	50	0	2	1.18312
1	20	32	1	50	0	3	1.27063
1	20	32	1	50	0	4	1.31188
1	20	32	1	50	0	5	1.32
1	20	32	1	35	2	1	1.80875
1	20	32	1	35	2	2	2.21
1	20	32	1	35	2	3	2.35688
1	20	32	1	35	2	4	2.44563
1	20	32	1	35	2	5	2.47437
1	20	32	1	40	2	1	1.63625
1	20	32	1	40	2	2	2.005
1	20	32	1	40	2	3	2.15562
1	20	32	1	40	2	4	2.23562
1	20	32	1	40	2	5	2.24688
1	20	32	1	45	2	1	1.47313
1	20	32	1	45	2	2	1.76562
1	20	32	1	45	2	3	1.94687
1	20	32	1	45	2	4	2.00125
1	20	32	1	45	2	5	2.03125
1	20	32	1	50	2	1	1.28563
1	20	32	1	50	2	2	1.58
1	20	32	1	50	2	3	1.69875
1	20	32	1	50	2	4	1.74875
1	20	32	1	50	2	5	1.77375
1	20	36	0	35	0	1	1.45562
1	20	36	0	35	0	2	1.73938
1	20	36	0	35	0	3	1.8575
1	20	36	0	35	0	4	1.89187
1	20	36	0	35	0	5	1.93
1	20	36	0	40	0	1	1.28812
1	20	36	0	40	0	2	1.5475
1	20	36	0	40	0	3	1.62875
1	20	36	0	40	0	4	1.67813
1	20	36	0	40	0	5	1.73125
1	20	36	0	45	0	1	1.11813
1	20	36	0	45	0	2	1.33937
1	20	36	0	45	0	3	1.43
1	20	36	0	45	0	4	1.48
1	20	36	0	45	0	5	1.49313
1	20	36	0	50	0	1	0.959375
1	20	36	0	50	0	2	1.12938
1	20	36	0	50	0	3	1.225
1	20	36	0	50	0	4	1.26313
1	20	36	0	50	0	5	1.29187
1	20	36	0	35	2	1	1.72437
1	20	36	0	35	2	2	2.17125
1	20	36	0	35	2	3	2.30375
1	20	36	0	35	2	4	2.36875
1	20	36	0	35	2	5	2.4025
1	20	36	0	40	2	1	1.61687
1	20	36	0	40	2	2	1.9575
1	20	36	0	40	2	3	2.11437
1	20	36	0	40	2	4	2.18438
1	20	36	0	40	2	5	2.205
1	20	36	0	45	2	1	1.44188
1	20	36	0	45	2	2	1.79125
1	20	36	0	45	2	3	1.9125
1	20	36	0	45	2	4	1.97812
1	20	36	0	45	2	5	2.01313
1	20	36	0	50	2	1	1.305
1	20	36	0	50	2	2	1.58
1	20	36	0	50	2	3	1.70688
1	20	36	0	50	2	4	1.76625
1	20	36	0	50	2	5	1.81125
1	20	36	1	35	0	1	1.74438
1	20	36	1	35	0	2	2.13437
1	20	36	1	35	0	3	2.2875
1	20	36	1	35	0	4	2.38125
1	20	36	1	35	0	5	2.42063
1	20	36	1	40	0	1	1.55437
1	20	36	1	40	0	2	1.88437
1	20	36	1	40	0	3	2.02375
1	20	36	1	40	0	4	2.08625
1	20	36	1	40	0	5	2.10062
1	20	36	1	45	0	1	1.33875
1	20	36	1	45	0	2	1.62938
1	20	36	1	45	0	3	1.75375
1	20	36	1	45	0	4	1.795
1	20	36	1	45	0	5	1.83375
1	20	36	1	50	0	1	1.15563
1	20	36	1	50	0	2	1.38813
1	20	36	1	50	0	3	1.49875
1	20	36	1	50	0	4	1.58125
1	20	36	1	50	0	5	1.58313
1	20	36	1	35	2	1	2.0575
1	20	36	1	35	2	2	2.51187
1	20	36	1	35	2	3	2.71812
1	20	36	1	35	2	4	2.81812
1	20	36	1	35	2	5	2.88687
1	20	36	1	40	2	1	1.87375
1	20	36	1	40	2	2	2.30625
1	20	36	1	40	2	3	2.50063
1	20	36	1	40	2	4	2.595
1	20	36	1	40	2	5	2.64125
1	20	36	1	45	2	1	1.7075
1	20	36	1	45	2	2	2.07
1	20	36	1	45	2	3	2.26438
1	20	36	1	45	2	4	2.34063
1	20	36	1	45	2	5	2.39562
1	20	36	1	50	2	1	1.51937
1	20	36	1	50	2	2	1.85875
1	20	36	1	50	2	3	2.00375
1	20	36	1	50	2	4	2.1
1	20	36	1	50	2	5	2.11313
1	20	40	0	35	0	1	1.655
1	20	40	0	35	0	2	1.9975
1	20	40	0	35	0	3	2.14187
1	20	40	0	35	0	4	2.21563
1	20	40	0	35	0	5	2.24688
1	20	40	0	40	0	1	1.49687
1	20	40	0	40	0	2	1.7925
1	20	40	0	40	0	3	1.92063
1	20	40	0	40	0	4	1.99875
1	20	40	0	40	0	5	2.04
1	20	40	0	45	0	1	1.32438
1	20	40	0	45	0	2	1.57688
1	20	40	0	45	0	3	1.68375
1	20	40	0	45	0	4	1.75875
1	20	40	0	45	0	5	1.79812
1	20	40	0	50	0	1	1.16312
1	20	40	0	50	0	2	1.38375
1	20	40	0	50	0	3	1.4825
1	20	40	0	50	0	4	1.53938
1	20	40	0	50	0	5	1.57563
1	20	40	0	35	2	1	1.93875
1	20	40	0	35	2	2	2.44875
1	20	40	0	35	2	3	2.61187
1	20	40	0	35	2	4	2.705
1	20	40	0	35	2	5	2.76313
1	20	40	0	40	2	1	1.82063
1	20	40	0	40	2	2	2.23
1	20	40	0	40	2	3	2.42312
1	20	40	0	40	2	4	2.5075
1	20	40	0	40	2	5	2.56625
1	20	40	0	45	2	1	1.6625
1	20	40	0	45	2	2	2.05625
1	20	40	0	45	2	3	2.2175
1	20	40	0	45	2	4	2.30688
1	20	40	0	45	2	5	2.38563
1	20	40	0	50	2	1	1.52125
1	20	40	0	50	2	2	1.86
1	20	40	0	50	2	3	2.01687
1	20	40	0	50	2	4	2.10062
1	20	40	0	50	2	5	2.14625
1	20	40	1	35	0	1	2.00125
1	20	40	1	35	0	2	2.43
1	20	40	1	35	0	3	2.62875
1	20	40	1	35	0	4	2.76687
1	20	40	1	35	0	5	2.82063
1	20	40	1	40	0	1	1.80875
1	20	40	1	40	0	2	2.18188
1	20	40	1	40	0	3	2.35188
1	20	40	1	40	0	4	2.48438
1	20	40	1	40	0	5	2.52813
1	20	40	1	45	0	1	1.61812
1	20	40	1	45	0	2	1.92813
1	20	40	1	45	0	3	2.09438
1	20	40	1	45	0	4	2.18938
1	20	40	1	45	0	5	2.21
1	20	40	1	50	0	1	1.40375
1	20	40	1	50	0	2	1.68062
1	20	40	1	50	0	3	1.81938
1	20	40	1	50	0	4	1.8825
1	20	40	1	50	0	5	1.92125
1	20	40	1	35	2	1	2.29375
1	20	40	1	35	2	2	2.79625
1	20	40	1	35	2	3	3.0575
1	20	40	1	35	2	4	3.21
1	20	40	1	35	2	5	3.28875
1	20	40	1	40	2	1	2.14125
1	20	40	1	40	2	2	2.58813
1	20	40	1	40	2	3	2.84937
1	20	40	1	40	2	4	2.99063
1	20	40	1	40	2	5	3.05063
1	20	40	1	45	2	1	1.97188
1	20	40	1	45	2	2	2.36938
1	20	40	1	45	2	3	2.6275
1	20	40	1	45	2	4	2.735
1	20	40	1	45	2	5	2.7825
1	20	40	1	50	2	1	1.77812
1	20	40	1	50	2	2	2.165
1	20	40	1	50	2	3	2.3675
1	20	40	1	50	2	4	2.47938
1	20	40	1	50	2	5	2.51562
2	8	32	0	35	0	1	0.973125
2	8	32	0	35	0	2	1.0275
2	8	32	0	35	0	3	1.03125
2	8	32	0	35	0	4	1.03625
2	8	32	0	35	0	5	1.0375
2	8	32	0	40	0	1	0.741875
2	8	32	0	40	0	2	0.7825
2	8	32	0	40	0	3	0.783125
2	8	32	0	40	0	4	0.78375
2	8	32	0	40	0	5	0.785
2	8	32	0	45	0	1	0.52625
2	8	32	0	45	0	2	0.55125
2	8	32	0	45	0	3	0.55875
2	8	32	0	45	0	4	0.54625
2	8	32	0	45	0	5	0.546875
2	8	32	0	50	0	1	0.314375
2	8	32	0	50	0	2	0.335
2	8	32	0	50	0	3	0.348125
2	8	32	0	50	0	4	0.343125
2	8	32	0	50	0	5	0.343125
2	8	32	0	35	2	1	1.67375
2	8	32	0	35	2	2	1.90813
2	8	32	0	35	2	3	1.93437
2	8	32	0	35	2	4	1.925
2	8	32	0	35	2	5	1.92437
2	8	32	0	40	2	1	1.44125
2	8	32	0	40	2	2	1.5725
2	8	32	0	40	2	3	1.6075
2	8	32	0	40	2	4	1.595
2	8	32	0	40	2	5	1.59625
2	8	32	0	45	2	1	1.18688
2	8	32	0	45	2	2	1.2625
2	8	32	0	45	2	3	1.2725
2	8	32	0	45	2	4	1.27812
2	8	32	0	45	2	5	1.28
2	8	32	0	50	2	1	0.81375
2	8	32	0	50	2	2	0.8425
2	8	32	0	50	2	3	0.854375
2	8	32	0	50	2	4	0.860625
2	8	32	0	50	2	5	0.861875
2	8	32	1	35	0	1	1.66812
2	8	32	1	35	0	2	1.80625
2	8	32	1	35	0	3	1.83687
2	8	32	1	35	0	4	1.84875
2	8	32	1	35	0	5	1.84813
2	8	32	1	40	0	1	1.25062
2	8	32	1	40	0	2	1.32187
2	8	32	1	40	0	3	1.3575
2	8	32	1	40	0	4	1.3675
2	8	32	1	40	0	5	1.36875
2	8	32	1	45	0	1	0.93375
2	8	32	1	45	0	2	0.9975
2	8	32	1	45	0	3	0.9725
2	8	32	1	45	0	4	0.974375
2	8	32	1	45	0	5	0.975
2	8	32	1	50	0	1	0.43875
2	8	32	1	50	0	2	0.486875
2	8	32	1	50	0	3	0.53375
2	8	32	1	50	0	4	0.48
2	8	32	1	50	0	5	0.48125
2	8	32	1	35	2	1	2.45875
2	8	32	1	35	2	2	2.9625
2	8	32	1	35	2	3	3.03625
2	8	32	1	35	2	4	3.03812
2	8	32	1	35	2	5	3.03938
2	8	32	1	40	2	1	2.26375
2	8	32	1	40	2	2	2.6
2	8	32	1	40	2	3	2.60375
2	8	32	1	40	2	4	2.61062
2	8	32	1	40	2	5	2.6125
2	8	32	1	45	2	1	1.96875
2	8	32	1	45	2	2	2.14812
2	8	32	1	45	2	3	2.21125
2	8	32	1	45	2	4	2.20938
2	8	32	1	45	2	5	2.2125
2	8	32	1	50	2	1	1.58562
2	8	32	1	50	2	2	1.75188
2	8	32	1	50	2	3	1.70875
2	8	32	1	50	2	4	1.71062
2	8	32	1	50	2	5	1.71187
2	8	36	0	35	0	1	1.26438
2	8	36	0	35	0	2	1.35312
2	8	36	0	35	0	3	1.37062
2	8	36	0	35	0	4	1.35813
2	8	36	0	35	0	5	1.35625
2	8	36	0	40	0	1	1.00313
2	8	36	0	40	0	2	1.06375
2	8	36	0	40	0	3	1.08375
2	8	36	0	40	0	4	1.07812
2	8	36	0	40	0	5	1.08
2	8	36	0	45	0	1	0.78625
2	8	36	0	45	0	2	0.8175
2	8	36	0	45	0	3	0.829375
2	8	36	0	45	0	4	0.809375
2	8	36	0	45	0	5	0.80875
2	8	36	0	50	0	1	0.535
2	8	36	0	50	0	2	0.57125
2	8	36	0	50	0	3	0.579375
2	8	36	0	50	0	4	0.56375
2	8	36	0	50	0	5	0.565
2	8	36	0	35	2	1	2.06
2	8	36	0	35	2	2	2.38625
2	8	36	0	35	2	3	2.4475
2	8	36	0	35	2	4	2.45063
2	8	36	0	35	2	5	2.44937
2	8	36	0	40	2	1	1.84125
2	8	36	0	40	2	2	2.06937
2	8	36	0	40	2	3	2.11125
2	8	36	0	40	2	4	2.11062
2	8	36	0	40	2	5	2.1125
2	8	36	0	45	2	1	1.61
2	8	36	0	45	2	2	1.77812
2	8	36	0	45	2	3	1.8025
2	8	36	0	45	2	4	1.8175
2	8	36	0	45	2	5	1.82125
2	8	36	0	50	2	1	1.37938
2	8	36	0	50	2	2	1.43625
2	8	36	0	50	2	3	1.45063
2	8	36	0	50	2	4	1.45437
2	8	36	0	50	2	5	1.45063
2	8	36	1	35	0	1	2.0875
2	8	36	1	35	0	2	2.39562
2	8	36	1	35	0	3	2.42687
2	8	36	1	35	0	4	2.43063
2	8	36	1	35	0	5	2.4325
2	8	36	1	40	0	1	1.75688
2	8	36	1	40	0	2	1.89875
2	8	36	1	40	0	3	1.93875
2	8	36	1	40	0	4	1.87312
2	8	36	1	40	0	5	1.87187
2	8	36	1	45	0	1	1.375
2	8	36	1	45	0	2	1.42813
2	8	36	1	45	0	3	1.4575
2	8	36	1	45	0	4	1.47437
2	8	36	1	45	0	5	1.47688
2	8	36	1	50	0	1	0.96875
2	8	36	1	50	0	2	1.01438
2	8	36	1	50	0	3	1.03187
2	8	36	1	50	0	4	0.999375
2	8	36	1	50	0	5	1.00062
2	8	36	1	35	2	1	2.88125
2	8	36	1	35	2	2	3.53937
2	8	36	1	35	2	3	3.69562
2	8	36	1	35	2	4	3.72187
2	8	36	1	35	2	5	3.72
2	8	36	1	40	2	1	2.6725
2	8	36	1	40	2	2	3.2175
2	8	36	1	40	2	3	3.30187
2	8	36	1	40	2	4	3.3425
2	8	36	1	40	2	5	3.34
2	8	36	1	45	2	1	2.445
2	8	36	1	45	2	2	2.82125
2	8	36	1	45	2	3	2.88687
2	8	36	1	45	2	4	2.92813
2	8	36	1	45	2	5	2.94437
2	8	36	1	50	2	1	2.19875
2	8	36	1	50	2	2	2.45875
2	8	36	1	50	2	3	2.51438
2	8	36	1	50	2	4	2.5125
2	8	36	1	50	2	5	2.515
2	8	40	0	35	0	1	1.64563
2	8	40	0	35	0	2	1.78687
2	8	40	0	35	0	3	1.81688
2	8	40	0	35	0	4	1.80937
2	8	40	0	35	0	5	1.8125
2	8	40	0	40	0	1	1.37187
2	8	40	0	40	0	2	1.43875
2	8	40	0	40	0	3	1.4625
2	8	40	0	40	0	4	1.4675
2	8	40	0	40	0	5	1.46687
2	8	40	0	45	0	1	1.05563
2	8	40	0	45	0	2	1.11563
2	8	40	0	45	0	3	1.15563
2	8	40	0	45	0	4	1.15813
2	8	40	0	45	0	5	1.15687
2	8	40	0	50	0	1	0.78625
2	8	40	0	50	0	2	0.8325
2	8	40	0	50	0	3	0.8375
2	8	40	0	50	0	4	0.83625
2	8	40	0	50	0	5	0.838125
2	8	40	0	35	2	1	2.42563
2	8	40	0	35	2	2	2.89688
2	8	40	0	35	2	3	3.02188
2	8	40	0	35	2	4	3.01812
2	8	40	0	35	2	5	3.02062
2	8	40	0	40	2	1	2.21
2	8	40	0	40	2	2	2.59813
2	8	40	0	40	2	3	2.68063
2	8	40	0	40	2	4	2.68562
2	8	40	0	40	2	5	2.69625
2	8	40	0	45	2	1	2.00875
2	8	40	0	45	2	2	2.33438
2	8	40	0	45	2	3	2.38938
2	8	40	0	45	2	4	2.4025
2	8	40	0	45	2	5	2.39938
2	8	40	0	50	2	1	1.78625
2	8	40	0	50	2	2	2.01438
2	8	40	0	50	2	3	2.04375
2	8	40	0	50	2	4	2.04812
2	8	40	0	50	2	5	2.04937
2	8	40	1	35	0	1	2.47812
2	8	40	1	35	0	2	2.96
2	8	40	1	35	0	3	3.03563
2	8	40	1	35	0	4	3.07625
2	8	40	1	35	0	5	3.1
2	8	40	1	40	0	1	2.1475
2	8	40	1	40	0	2	2.46437
2	8	40	1	40	0	3	2.52625
2	8	40	1	40	0	4	2.56313
2	8	40	1	40	0	5	2.56125
2	8	40	1	45	0	1	1.78625
2	8	40	1	45	0	2	1.9775
2	8	40	1	45	0	3	2.00063
2	8	40	1	45	0	4	2.01375
2	8	40	1	45	0	5	2.01438
2	8	40	1	50	0	1	1.375
2	8	40	1	50	0	2	1.46437
2	8	40	1	50	0	3	1.51062
2	8	40	1	50	0	4	1.51
2	8	40	1	50	0	5	1.50687
2	8	40	1	35	2	1	3.24813
2	8	40	1	35	2	2	4.04875
2	8	40	1	35	2	3	4.31375
2	8	40	1	35	2	4	4.35438
2	8	40	1	35	2	5	4.355
2	8	40	1	40	2	1	3.04312
2	8	40	1	40	2	2	3.77875
2	8	40	1	40	2	3	3.945
2	8	40	1	40	2	4	3.98625
2	8	40	1	40	2	5	3.98375
2	8	40	1	45	2	1	2.82688
2	8	40	1	45	2	2	3.41187
2	8	40	1	45	2	3	3.55125
2	8	40	1	45	2	4	3.61437
2	8	40	1	45	2	5	3.6225
2	8	40	1	50	2	1	2.60562
2	8	40	1	50	2	2	3.12062
2	8	40	1	50	2	3	3.205
2	8	40	1	50	2	4	3.22375
2	8	40	1	50	2	5	3.22187
2	15	32	0	35	0	1	1.33875
2	15	32	0	35	0	2	1.4675
2	15	32	0	35	0	3	1.50125
2	15	32	0	35	0	4	1.50375
2	15	32	0	35	0	5	1.51
2	15	32	0	40	0	1	1.1075
2	15	32	0	40	0	2	1.2325
2	15	32	0	40	0	3	1.255
2	15	32	0	40	0	4	1.25375
2	15	32	0	40	0	5	1.25562
2	15	32	0	45	0	1	0.903125
2	15	32	0	45	0	2	1.0175
2	15	32	0	45	0	3	1.04
2	15	32	0	45	0	4	1.04062
2	15	32	0	45	0	5	1.04187
2	15	32	0	50	0	1	0.71125
2	15	32	0	50	0	2	0.81
2	15	32	0	50	0	3	0.824375
2	15	32	0	50	0	4	0.826875
2	15	32	0	50	0	5	0.8275
2	15	32	0	35	2	1	1.945
2	15	32	0	35	2	2	2.27813
2	15	32	0	35	2	3	2.36375
2	15	32	0	35	2	4	2.37062
2	15	32	0	35	2	5	2.37375
2	15	32	0	40	2	1	1.75625
2	15	32	0	40	2	2	2.05
2	15	32	0	40	2	3	2.1
2	15	32	0	40	2	4	2.09813
2	15	32	0	40	2	5	2.1
2	15	32	0	45	2	1	1.585
2	15	32	0	45	2	2	1.82937
2	15	32	0	45	2	3	1.86812
2	15	32	0	45	2	4	1.86812
2	15	32	0	45	2	5	1.86938
2	15	32	0	50	2	1	1.38313
2	15	32	0	50	2	2	1.57187
2	15	32	0	50	2	3	1.58562
2	15	32	0	50	2	4	1.59563
2	15	32	0	50	2	5	1.59625
2	15	32	1	35	0	1	1.99375
2	15	32	1	35	0	2	2.3225
2	15	32	1	35	0	3	2.34063
2	15	32	1	35	0	4	2.355
2	15	32	1	35	0	5	2.35562
2	15	32	1	40	0	1	1.74063
2	15	32	1	40	0	2	1.8925
2	15	32	1	40	0	3	1.93312
2	15	32	1	40	0	4	1.955
2	15	32	1	40	0	5	1.95625
2	15	32	1	45	0	1	1.445
2	15	32	1	45	0	2	1.55125
2	15	32	1	45	0	3	1.57063
2	15	32	1	45	0	4	1.57125
2	15	32	1	45	0	5	1.57
2	15	32	1	50	0	1	1.09937
2	15	32	1	50	0	2	1.175
2	15	32	1	50	0	3	1.21625
2	15	32	1	50	0	4	1.2225
2	15	32	1	50	0	5	1.22437
2	15	32	1	35	2	1	2.67563
2	15	32	1	35	2	2	3.27938
2	15	32	1	35	2	3	3.42125
2	15	32	1	35	2	4	3.44625
2	15	32	1	35	2	5	3.4425
2	15	32	1	40	2	1	2.49562
2	15	32	1	40	2	2	3.01625
2	15	32	1	40	2	3	3.09687
2	15	32	1	40	2	4	3.135
2	15	32	1	40	2	5	3.135
2	15	32	1	45	2	1	2.29312
2	15	32	1	45	2	2	2.66375
2	15	32	1	45	2	3	2.72625
2	15	32	1	45	2	4	2.76375
2	15	32	1	45	2	5	2.78062
2	15	32	1	50	2	1	2.08625
2	15	32	1	50	2	2	2.36313
2	15	32	1	50	2	3	2.41562
2	15	32	1	50	2	4	2.43875
2	15	32	1	50	2	5	2.44062
2	15	36	0	35	0	1	1.635
2	15	36	0	35	0	2	1.81375
2	15	36	0	35	0	3	1.85938
2	15	36	0	35	0	4	1.86563
2	15	36	0	35	0	5	1.87875
2	15	36	0	40	0	1	1.38813
2	15	36	0	40	0	2	1.5275
2	15	36	0	40	0	3	1.565
2	15	36	0	40	0	4	1.56875
2	15	36	0	40	0	5	1.57125
2	15	36	0	45	0	1	1.15563
2	15	36	0	45	0	2	1.26375
2	15	36	0	45	0	3	1.30937
2	15	36	0	45	0	4	1.30875
2	15	36	0	45	0	5	1.30875
2	15	36	0	50	0	1	0.93625
2	15	36	0	50	0	2	1.02125
2	15	36	0	50	0	3	1.0525
2	15	36	0	50	0	4	1.05125
2	15	36	0	50	0	5	1.0525
2	15	36	0	35	2	1	2.29812
2	15	36	0	35	2	2	2.7425
2	15	36	0	35	2	3	2.86813
2	15	36	0	35	2	4	2.8775
2	15	36	0	35	2	5	2.87812
2	15	36	0	40	2	1	2.1075
2	15	36	0	40	2	2	2.48813
2	15	36	0	40	2	3	2.57688
2	15	36	0	40	2	4	2.58438
2	15	36	0	40	2	5	2.59
2	15	36	0	45	2	1	1.93562
2	15	36	0	45	2	2	2.25813
2	15	36	0	45	2	3	2.32375
2	15	36	0	45	2	4	2.3375
2	15	36	0	45	2	5	2.33937
2	15	36	0	50	2	1	1.72688
2	15	36	0	50	2	2	1.995
2	15	36	0	50	2	3	2.03812
2	15	36	0	50	2	4	2.03875
2	15	36	0	50	2	5	2.04438
2	15	36	1	35	0	1	2.34375
2	15	36	1	35	0	2	2.7825
2	15	36	1	35	0	3	2.86
2	15	36	1	35	0	4	2.89438
2	15	36	1	35	0	5	2.91875
2	15	36	1	40	0	1	2.075
2	15	36	1	40	0	2	2.35562
2	15	36	1	40	0	3	2.42188
2	15	36	1	40	0	4	2.44937
2	15	36	1	40	0	5	2.44813
2	15	36	1	45	0	1	1.75562
2	15	36	1	45	0	2	1.99625
2	15	36	1	45	0	3	2.03812
2	15	36	1	45	0	4	2.02125
2	15	36	1	45	0	5	2.02062
2	15	36	1	50	0	1	1.46813
2	15	36	1	50	0	2	1.58313
2	15	36	1	50	0	3	1.6075
2	15	36	1	50	0	4	1.58625
2	15	36	1	50	0	5	1.5875
2	15	36	1	35	2	1	3.04
2	15	36	1	35	2	2	3.78062
2	15	36	1	35	2	3	3.9975
2	15	36	1	35	2	4	4.03188
2	15	36	1	35	2	5	4.0325
2	15	36	1	40	2	1	2.865
2	15	36	1	40	2	2	3.52188
2	15	36	1	40	2	3	3.65063
2	15	36	1	40	2	4	3.72062
2	15	36	1	40	2	5	3.72125
2	15	36	1	45	2	1	2.66875
2	15	36	1	45	2	2	3.19687
2	15	36	1	45	2	3	3.3125
2	15	36	1	45	2	4	3.34625
2	15	36	1	45	2	5	3.35562
2	15	36	1	50	2	1	2.46812
2	15	36	1	50	2	2	2.93625
2	15	36	1	50	2	3	3
2	15	36	1	50	2	4	3.03062
2	15	36	1	50	2	5	3.02875
2	15	40	0	35	0	1	1.935
2	15	40	0	35	0	2	2.23687
2	15	40	0	35	0	3	2.315
2	15	40	0	35	0	4	2.32812
2	15	40	0	35	0	5	2.34063
2	15	40	0	40	0	1	1.68562
2	15	40	0	40	0	2	1.91
2	15	40	0	40	0	3	1.97063
2	15	40	0	40	0	4	1.985
2	15	40	0	40	0	5	1.99187
2	15	40	0	45	0	1	1.44687
2	15	40	0	45	0	2	1.60063
2	15	40	0	45	0	3	1.65875
2	15	40	0	45	0	4	1.69438
2	15	40	0	45	0	5	1.6925
2	15	40	0	50	0	1	1.21437
2	15	40	0	50	0	2	1.34313
2	15	40	0	50	0	3	1.36563
2	15	40	0	50	0	4	1.37625
2	15	40	0	50	0	5	1.37813
2	15	40	0	35	2	1	2.6125
2	15	40	0	35	2	2	3.19875
2	15	40	0	35	2	3	3.36063
2	15	40	0	35	2	4	3.38563
2	15	40	0	35	2	5	3.38563
2	15	40	0	40	2	1	2.42813
2	15	40	0	40	2	2	2.95312
2	15	40	0	40	2	3	3.09063
2	15	40	0	40	2	4	3.11875
2	15	40	0	40	2	5	3.125
2	15	40	0	45	2	1	2.25687
2	15	40	0	45	2	2	2.70688
2	15	40	0	45	2	3	2.8375
2	15	40	0	45	2	4	2.85062
2	15	40	0	45	2	5	2.86687
2	15	40	0	50	2	1	2.06937
2	15	40	0	50	2	2	2.475
2	15	40	0	50	2	3	2.57187
2	15	40	0	50	2	4	2.58875
2	15	40	0	50	2	5	2.59125
2	15	40	1	35	0	1	2.67125
2	15	40	1	35	0	2	3.26812
2	15	40	1	35	0	3	3.41562
2	15	40	1	35	0	4	3.49313
2	15	40	1	35	0	5	3.51375
2	15	40	1	40	0	1	2.40437
2	15	40	1	40	0	2	2.845
2	15	40	1	40	0	3	2.97437
2	15	40	1	40	0	4	3.02813
2	15	40	1	40	0	5	3.04
2	15	40	1	45	0	1	2.09937
2	15	40	1	45	0	2	2.46313
2	15	40	1	45	0	3	2.55375
2	15	40	1	45	0	4	2.58438
2	15	40	1	45	0	5	2.585
2	15	40	1	50	0	1	1.8125
2	15	40	1	50	0	2	2.055
2	15	40	1	50	0	3	2.08688
2	15	40	1	50	0	4	2.09875
2	15	40	1	50	0	5	2.11187
2	15	40	1	35	2	1	3.3675
2	15	40	1	35	2	2	4.2225
2	15	40	1	35	2	3	4.53812
2	15	40	1	35	2	4	4.59625
2	15	40	1	35	2	5	4.59938
2	15	40	1	40	2	1	3.19375
2	15	40	1	40	2	2	3.98
2	15	40	1	40	2	3	4.20812
2	15	40	1	40	2	4	4.305
2	15	40	1	40	2	5	4.30625
2	15	40	1	45	2	1	3.00562
2	15	40	1	45	2	2	3.7
2	15	40	1	45	2	3	3.90438
2	15	40	1	45	2	4	3.94312
2	15	40	1	45	2	5	3.96938
2	15	40	1	50	2	1	2.81062
2	15	40	1	50	2	2	3.44625
2	15	40	1	50	2	3	3.61875
2	15	40	1	50	2	4	3.65
2	15	40	1	50	2	5	3.65375
2	20	32	0	35	0	1	1.52063
2	20	32	0	35	0	2	1.72375
2	20	32	0	35	0	3	1.77625
2	20	32	0	35	0	4	1.785
2	20	32	0	35	0	5	1.79125
2	20	32	0	40	0	1	1.31563
2	20	32	0	40	0	2	1.47688
2	20	32	0	40	0	3	1.515
2	20	32	0	40	0	4	1.5375
2	20	32	0	40	0	5	1.53875
2	20	32	0	45	0	1	1.11375
2	20	32	0	45	0	2	1.265
2	20	32	0	45	0	3	1.30937
2	20	32	0	45	0	4	1.31688
2	20	32	0	45	0	5	1.315
2	20	32	0	50	0	1	0.93125
2	20	32	0	50	0	2	1.06688
2	20	32	0	50	0	3	1.1
2	20	32	0	50	0	4	1.10062
2	20	32	0	50	0	5	1.1
2	20	32	0	35	2	1	2.09125
2	20	32	0	35	2	2	2.505
2	20	32	0	35	2	3	2.61313
2	20	32	0	35	2	4	2.61125
2	20	32	0	35	2	5	2.61062
2	20	32	0	40	2	1	1.92563
2	20	32	0	40	2	2	2.28437
2	20	32	0	40	2	3	2.36563
2	20	32	0	40	2	4	2.36687
2	20	32	0	40	2	5	2.36687
2	20	32	0	45	2	1	1.76187
2	20	32	0	45	2	2	2.09187
2	20	32	0	45	2	3	2.14625
2	20	32	0	45	2	4	2.16187
2	20	32	0	45	2	5	2.16063
2	20	32	0	50	2	1	1.59563
2	20	32	0	50	2	2	1.8525
2	20	32	0	50	2	3	1.87938
2	20	32	0	50	2	4	1.9175
2	20	32	0	50	2	5	1.91625
2	20	32	1	35	0	1	2.16562
2	20	32	1	35	0	2	2.565
2	20	32	1	35	0	3	2.62688
2	20	32	1	35	0	4	2.64562
2	20	32	1	35	0	5	2.65937
2	20	32	1	40	0	1	1.92437
2	20	32	1	40	0	2	2.1925
2	20	32	1	40	0	3	2.235
2	20	32	1	40	0	4	2.26438
2	20	32	1	40	0	5	2.26625
2	20	32	1	45	0	1	1.6625
2	20	32	1	45	0	2	1.87
2	20	32	1	45	0	3	1.90437
2	20	32	1	45	0	4	1.85625
2	20	32	1	45	0	5	1.85813
2	20	32	1	50	0	1	1.39
2	20	32	1	50	0	2	1.53625
2	20	32	1	50	0	3	1.54563
2	20	32	1	50	0	4	1.5075
2	20	32	1	50	0	5	1.50875
2	20	32	1	35	2	1	2.78313
2	20	32	1	35	2	2	3.45125
2	20	32	1	35	2	3	3.62938
2	20	32	1	35	2	4	3.64813
2	20	32	1	35	2	5	3.64688
2	20	32	1	40	2	1	2.635
2	20	32	1	40	2	2	3.2225
2	20	32	1	40	2	3	3.3075
2	20	32	1	40	2	4	3.3675
2	20	32	1	40	2	5	3.36375
2	20	32	1	45	2	1	2.44312
2	20	32	1	45	2	2	2.91625
2	20	32	1	45	2	3	3.02
2	20	32	1	45	2	4	3.04563
2	20	32	1	45	2	5	3.05938
2	20	32	1	50	2	1	2.2575
2	20	32	1	50	2	2	2.68312
2	20	32	1	50	2	3	2.72
2	20	32	1	50	2	4	2.74937
2	20	32	1	50	2	5	2.74688
2	20	36	0	35	0	1	1.8025
2	20	36	0	35	0	2	2.06375
2	20	36	0	35	0	3	2.13375
2	20	36	0	35	0	4	2.14812
2	20	36	0	35	0	5	2.15063
2	20	36	0	40	0	1	1.58375
2	20	36	0	40	0	2	1.77625
2	20	36	0	40	0	3	1.8325
2	20	36	0	40	0	4	1.85312
2	20	36	0	40	0	5	1.86563
2	20	36	0	45	0	1	1.34937
2	20	36	0	45	0	2	1.52125
2	20	36	0	45	0	3	1.56812
2	20	36	0	45	0	4	1.57625
2	20	36	0	45	0	5	1.59062
2	20	36	0	50	0	1	1.13562
2	20	36	0	50	0	2	1.27687
2	20	36	0	50	0	3	1.31937
2	20	36	0	50	0	4	1.33062
2	20	36	0	50	0	5	1.33313
2	20	36	0	35	2	1	2.42625
2	20	36	0	35	2	2	2.94188
2	20	36	0	35	2	3	3.085
2	20	36	0	35	2	4	3.10062
2	20	36	0	35	2	5	3.09813
2	20	36	0	40	2	1	2.25625
2	20	36	0	40	2	2	2.70625
2	20	36	0	40	2	3	2.8175
2	20	36	0	40	2	4	2.8475
2	20	36	0	40	2	5	2.85375
2	20	36	0	45	2	1	2.09187
2	20	36	0	45	2	2	2.48875
2	20	36	0	45	2	3	2.58438
2	20	36	0	45	2	4	2.59375
2	20	36	0	45	2	5	2.60188
2	20	36	0	50	2	1	1.91875
2	20	36	0	50	2	2	2.26562
2	20	36	0	50	2	3	2.33688
2	20	36	0	50	2	4	2.34563
2	20	36	0	50	2	5	2.36375
2	20	36	1	35	0	1	2.4875
2	20	36	1	35	0	2	3.00937
2	20	36	1	35	0	3	3.13062
2	20	36	1	35	0	4	3.15937
2	20	36	1	35	0	5	3.19312
2	20	36	1	40	0	1	2.23375
2	20	36	1	40	0	2	2.625
2	20	36	1	40	0	3	2.70812
2	20	36	1	40	0	4	2.7325
2	20	36	1	40	0	5	2.76313
2	20	36	1	45	0	1	1.95312
2	20	36	1	45	0	2	2.28938
2	20	36	1	45	0	3	2.32812
2	20	36	1	45	0	4	2.33625
2	20	36	1	45	0	5	2.33562
2	20	36	1	50	0	1	1.67437
2	20	36	1	50	0	2	1.8925
2	20	36	1	50	0	3	1.94438
2	20	36	1	50	0	4	1.92563
2	20	36	1	50	0	5	1.92813
2	20	36	1	35	2	1	3.14625
2	20	36	1	35	2	2	3.92062
2	20	36	1	35	2	3	4.17938
2	20	36	1	35	2	4	4.22438
2	20	36	1	35	2	5	4.22375
2	20	36	1	40	2	1	2.975
2	20	36	1	40	2	2	3.69375
2	20	36	1	40	2	3	3.84687
2	20	36	1	40	2	4	3.94
2	20	36	1	40	2	5	3.93937
2	20	36	1	45	2	1	2.79
2	20	36	1	45	2	2	3.3975
2	20	36	1	45	2	3	3.55688
2	20	36	1	45	2	4	3.59125
2	20	36	1	45	2	5	3.6175
2	20	36	1	50	2	1	2.61375
2	20	36	1	50	2	2	3.14938
2	20	36	1	50	2	3	3.27438
2	20	36	1	50	2	4	3.295
2	20	36	1	50	2	5	3.2925
2	20	40	0	35	0	1	2.09438
2	20	40	0	35	0	2	2.47812
2	20	40	0	35	0	3	2.585
2	20	40	0	35	0	4	2.61687
2	20	40	0	35	0	5	2.6375
2	20	40	0	40	0	1	1.86062
2	20	40	0	40	0	2	2.1625
2	20	40	0	40	0	3	2.25
2	20	40	0	40	0	4	2.27125
2	20	40	0	40	0	5	2.29563
2	20	40	0	45	0	1	1.61687
2	20	40	0	45	0	2	1.865
2	20	40	0	45	0	3	1.9525
2	20	40	0	45	0	4	1.99125
2	20	40	0	45	0	5	1.99
2	20	40	0	50	0	1	1.40375
2	20	40	0	50	0	2	1.61125
2	20	40	0	50	0	3	1.66187
2	20	40	0	50	0	4	1.66375
2	20	40	0	50	0	5	1.67312
2	20	40	0	35	2	1	2.6625
2	20	40	0	35	2	2	3.36
2	20	40	0	35	2	3	3.55187
2	20	40	0	35	2	4	3.59937
2	20	40	0	35	2	5	3.5975
2	20	40	0	40	2	1	2.54812
2	20	40	0	40	2	2	3.12875
2	20	40	0	40	2	3	3.3075
2	20	40	0	40	2	4	3.35562
2	20	40	0	40	2	5	3.36563
2	20	40	0	45	2	1	2.39562
2	20	40	0	45	2	2	2.9175
2	20	40	0	45	2	3	3.0725
2	20	40	0	45	2	4	3.12125
2	20	40	0	45	2	5	3.12688
2	20	40	0	50	2	1	2.22562
2	20	40	0	50	2	2	2.7125
2	20	40	0	50	2	3	2.84625
2	20	40	0	50	2	4	2.86375
2	20	40	0	50	2	5	2.88313
2	20	40	1	35	0	1	2.80375
2	20	40	1	35	0	2	3.4675
2	20	40	1	35	0	3	3.66063
2	20	40	1	35	0	4	3.74688
2	20	40	1	35	0	5	3.77938
2	20	40	1	40	0	1	2.54438
2	20	40	1	40	0	2	3.07937
2	20	40	1	40	0	3	3.23625
2	20	40	1	40	0	4	3.31063
2	20	40	1	40	0	5	3.33125
2	20	40	1	45	0	1	2.26812
2	20	40	1	45	0	2	2.73438
2	20	40	1	45	0	3	2.84312
2	20	40	1	45	0	4	2.87375
2	20	40	1	45	0	5	2.87812
2	20	40	1	50	0	1	1.99
2	20	40	1	50	0	2	2.335
2	20	40	1	50	0	3	2.3975
2	20	40	1	50	0	4	2.43063
2	20	40	1	50	0	5	2.4475
2	20	40	1	35	2	1	3.4775
2	20	40	1	35	2	2	4.34125
2	20	40	1	35	2	3	4.69688
2	20	40	1	35	2	4	4.77125
2	20	40	1	35	2	5	4.76562
2	20	40	1	40	2	1	3.29688
2	20	40	1	40	2	2	4.11875
2	20	40	1	40	2	3	4.37812
2	20	40	1	40	2	4	4.475
2	20	40	1	40	2	5	4.4725
2	20	40	1	45	2	1	3.11375
2	20	40	1	45	2	2	3.86125
2	20	40	1	45	2	3	4.09938
2	20	40	1	45	2	4	4.15875
2	20	40	1	45	2	5	4.18938
2	20	40	1	50	2	1	2.93938
2	20	40	1	50	2	2	3.61875
2	20	40	1	50	2	3	3.81875
2	20	40	1	50	2	4	3.88375
2	20	40	1	50	2	5	3.88937
